# Supplementary material for: Functional characterization of a xylose transporter in Aspergillus nidulans
Source: Biotechnol Biofuels. 2014 Apr 1;7:46. doi: 10.1186/1754-6834-7-46 (PMC4021826; doi:10.1186/1754-6834-7-46)
Supplement: Additional file 1 — List of genes expressed upon growth on xylose 1%. [file 1754-6834-7-46-S1.xls]

## Sheet: Planilha1
Additional file 1 - List of genes expressed upon growth on xylose 1 %
Gene name	GeneName	Description		252953510004_GE2-v5_95_Feb07_1_1_MDS.mev	252953510004_GE2-v5_95_Feb07_1_2_MDS.mev	252953510004_GE2-v5_95_Feb07_1_3_MDS.mev	252953510004_GE2-v5_95_Feb07_1_4_MDS.mev	252953510005_GE2-v5_95_Feb07_1_1_MDS.mev	252953510005_GE2-v5_95_Feb07_1_2_MDS.mev
				Xilose 6h 1	Xilose 6h 2	Xilose 12h 1	Xilose 12h 2	Xilose 24h 1	Xilose 24h 2
xlnC	AN1818	Protein with endo-1,4-beta-xylanase activity, involved in degradation of xylans		6.5905805	7.1540127	6.93333	7.0820017	6.879814	6.2070704
AN0423	AN0423	Putative D-xylose reductase with a predicted role in carbohydrate metabolism		8.130441	7.3666763	7.9328833	6.7941093	8.063932	6.282516
AN1568	AN1568	Putative ribulokinase with a predicted role in ribulose metabolism		3.3074284	3.3860583	4.7369657	4.048363	5.64689	4.857981
AN12137	AN12137	Hypothetical protein		3.0678658	2.6249843	4.164946	3.1129813	7.265312	5.9116373
AN9457	AN9457	L-galactose dehydrogenase		7.148921	4.9601455	5.7508235	3.40825	5.8816648	3.8296962
AN8360	AN8360	NADPH-flavin oxidoreductase		5.402302	4.591626	5.1571174	3.7854955	6.8709517	5.856203
AN8347	AN8347	hexose transporter protein		6.527987	5.4173193	6.2541127	5.361841	7.613658	4.5408907
bxlD	AN7864	Putative beta-1,4-xylosidase		6.3803864	5.584472	6.5101347	5.4853444	7.1442537	5.0820327
bxlC	AN1477	Putative beta-1,4-xylosidase		5.863154	5.3698006	5.744101	5.1157603	5.638503	4.496892
AN0250	AN0250	MFS sugar transporter		5.7454066	5.7509665	5688	5.046595	6.6260986	5.47453
xlnD	AN2359	Protein with beta-xylosidase activity, involved in degradation of xylans		5.0649657	5.3805523	5.1281676	5.135063	5.986647	5.0574584
axhA	AN7908	Protein with alpha-arabinofuranosidase activity, involved in degradation of pectin		5.368422	5.155897	5.037339	4.847729	5.683549	5.71213
xlnA	AN3613	Protein with endo-1,4-beta-xylanase activity, involved in degradation of xylans; transcription is controlled by the carbon catabolite repression system		5.5386934	5.465118	5.41389	5.9954705	6.631291	6.3367033
AN9287	AN9287	extracellular GDSL-like lipase/acylhydrolase		5.4282045	5.0090647	5.9858885	5.603228	4.920055	3.0454922
abaA	AN0422	TEA/ATTS domain transcriptional activator involved in regulation of conidiation; required for phialide differentiation		3.9110663	5.056638	3.8353374	4.60345	4.239695	4.0614004
AN0280	AN0280	Putative alpha-1,4-glucosidase		4.333273	4.338093	4.901269	4.824613	5.3419437	4.2300725
AN12286	AN12286	Hypothetical protein		4.33985	5.300734	4.9164767	5.0506263	4.983411	5.2940083
AN0013	AN0013	Possible pseudogene		6.452859	4.7909455	5.9454436	5.5598116	2.4531727	1.9213902
AN10375	AN10375	beta-glucosidase		5.2298307	4.039341	4.3317313	3.4833224	2.1768777	2.5257232
AN1274	AN1274	S. cerevisiae ortholog Gcy1p has mRNA binding, alditol:NADP+ 1-oxidoreductase activity, has role in arabinose catabolic process, cellular response to oxidative stress, D-xylose catabolic process and localizes to nucleus, cytoplasm		4.772404	3.19454	3.893575	2.32596	3.4407976	2.1833582
AN9064	AN9064	Putative dehydrogenase with a predicted role in amino acid or carbohydrate metabolism; putative D-xylulose reductase		4.24802	2.7239537	3.5246754	1.8411188	3.1081488	1.6383479
AN3432	AN3432	Putative epimerase with a predicted role in carbohydrate metabolism		4.1555033	3.5261075	4.084018	2.7787392	4.2424283	2.888209
AN6421	AN6421	urea hydro-lyase/cyanamide hydratase		4.4400144	3.983512	3.9719856	3.009984	3.2094533	2.5501971
AN8477	AN8477	Putative beta-1,4-xylosidase		5.5352755	3.282554	5.498707	3.3383536	3.9623857	1.5375372
xlnB	AN9365	Protein with endo-1,4-beta-xylanase activity, involved in degradation of xylans		3.6737611	4.3914385	3.5321274	4.4532228	2.3085344	3.3891127
AN8522	AN8522	lipolytic enzyme		3.0821822	3.1987453	2.990894	2.8210928	3.1008005	2.843755
axeA	AN6093	Protein with acetylxylan esterase activity, involved in degradation of xylans		3.1336224	3.0816176	3.2042284	3.171957	2.7187364	3.0035179
AN9320	AN9320	Hypothetical protein		3.1173892	2.456425	3.5705159	2.4456635	4.0119724	3.741688
AN7873	AN7873	Putative multifunctional enzyme with a predicted role in cytosolic fatty acid formation		3.1739774	3.3727026	1.450358	0.6560456	2.5113397	4.696736
AN3264	AN3264	MFS transporter		3.9170601	1.7598183	2.4964259	0.76747686	2.7565882	5.500638
AN3230	AN3230	Putative polyketide synthase		0.9507084	4.7880306	2.221334	3.321928	2.2378485	6.2263346
AN8775	AN8775	Hypothetical protein		0.25969097	3.4955275	3.074799	3.30465	3.3363485	6.3199596
AN5424	AN5424	Hypothetical protein		0.7992499	3.680887	1.6918777	1.8155755	2.5955627	4.7417665
AN7385	AN7385	Putative phosphatidylserine decarboxylase with a predicted role in phospholipid metabolism		1.144171	2.9118397	3.0498192	1.9719856	3.1565046	4.541894
AN8139	AN8139	cytochrome P450 monooxygenase		1.4739311	3.0660892	3.025535	4.1963973	2.125531	1.1758498
AN5733	AN5733	Hypothetical protein		3.6333256	2.0735812	3.5287797	3.06972	1.9114633	0.3410369
aguA	AN9286	Protein with alpha-glucuronidase activity		3.5632925	3.4041553	3.999601	3.7062426	2.945138	1.730882
AN0251	AN0251	DNAJ domain protein		3.4447849	3.820179	4.1043367	4.0	1.5579954	1.0524673
AN11477	AN11477	Hypothetical protein		1.3686862	3.0654635	2.1256895	3.632135	0.25903246	2.8122733
AN3304	AN3304	GABA permease		0.39554134	2.3634048	1.9281828	2.4923618	0.8504236	1.5115002
gfdB	AN6792	Putative NAD+ dependent glycerol 3-phosphate dehydrogenase with a predicted role in glycerol metabolism		1.050626	1.5534515	1.1332666	2.7207835	0.6853644	1.9549121
AN1920	AN1920	sodium ion/proton exchanger		0.24207476	1.7585794	1.6602916	3.3832679	1.2895066	2.477478
AN3042	AN3042	Hypothetical protein		0.1890338	1.2859956	1.6508112	2.7831585	1.4126416	1.9745468
AN3227	AN3227	salicylate 1-monooxygenase SalA		0.24691467	3.4185014	1.6249605	2.4713056	2.0138059	2.9299216
AN6273	AN6273	allergenic cerato-platanin Asp F13		1.3137485	2.3393006	1.6493951	2.6805162	1.2262111	2.6363754
AN3409	AN3409	Hypothetical protein		1.0740006	2.7769814	1.6000694	1.9462287	1.4238077	2.4780474
AN2933	AN2933	F-box and JmjC domain protein		1.5381683	2.1766353	1.3601243	1.6955457	1.2733763	2.6476984
AN1549	AN1549	Hypothetical protein		1.2019036	2.1929169	0.9572769	1.5324517	1.1979318	2.415582
AN0424	AN0424	Hypothetical protein		1.1926452	2.395063	1.0938364	1.7870063	1.5470659	2.6614146
AN11697	AN11697	glycosyltransferase family 31		0.7846623	2.0329773	1.3547125	1.8852038	1.182992	2.5947435
maeA	AN6168	Putative malate dehydrogenase with a predicted role in oxidation of malate to pyruvate		0.99169576	3.100604	1.16736	3.0642407	1.1608981	3.2147915
AN9165	AN9165	MFS transporter		0.54628205	2.859039	1.4397646	3.009715	1.1932756	3.4447849
dfgB	AN8421	Putative endo-mannanase GH76 family protein		0.6428434	2.2198768	1.2308539	2.8605084	1.3367758	3.077444
AN5312	AN5312	Hypothetical protein		0.6182058	2.7209833	1.036592	2.5469775	1.1513288	2.39079
AN7476	AN7476	Hypothetical protein		0.57095355	2.6326303	0.99342215	2.884463	1.1704984	2.756234
AN6963	AN6963	Thioredoxin reductase		0.842688	3.936185	1.8338557	4.523562	2.0458035	3.3663223
AN0401	AN0401	glutathione S transferase		2.3067966	3.1223965	2.0030653	2.7511148	1.9203376	4.093921
AN4148	AN4148	MFS monosaccharide transporter		1.9128674	3.9769044	2.7856534	3.8449743	2.5048938	4.266309
AN5015	AN5015	Putative conidiation gene; transcript induced by light in in developmentally competent mycelia		2.1657565	3.54762	2.9689927	3.784004	1.8266252	3.6130643
AN12124	AN12124	glutamyl-tRNA(Gln) amidotransferase subunit A		0.55551875	1.3219281	1.6412699	1.8829606	2.4374053	3.882643
AN7836	AN7836	cysteine-rich secreted protein		0.13376403	1.8635187	1.6206069	1.7213817	3.3106422	3.146909
AN5942	AN5942	Hypothetical protein		0.45015445	1.4666784	2.2245214	2.3420758	3.2148068	3.0358174
AN2565	AN2565	Hypothetical protein		0.54908544	2.6052825	1.8470753	1.2722529	2.1886616	3.051428
AN10447	AN10447	Hypothetical protein		1.9514371	2.4656634	1.7255855	0.5281002	2.3101509	3.4898727
AN1982	AN1982	meiosis-specific APC/C activator protein AMA1		1.2021114	2.114742	1.3278499	0.8770725	2.3094711	3.628279
AN0307	AN0307	F-box domain protein		2.0415525	2.360922	2.0339475	2.2007625	2.4838157	2.481869
AN5330	AN5330	GNAT family N-acetyltransferase		2.1834462	1.5420539	1.6051971	1.6450834	2.2420747	2.7081616
AN2358	AN2358	Major Facilitator Superfamily protein		1.7860924	1.8853378	1.7341751	1.7573265	1.9497992	2.2788107
AN0402	AN0402	Hypothetical protein		1.7645967	2.059433	1.9032587	1.9210447	2.024396	3.332844
AN6412	AN6412	MFS transporter		1.841074	1.9534332	1.5188391	1.7968371	2.2641237	3.543032
AN8324	AN8324	Hypothetical protein		2.1476436	2.0230837	1.7258251	0.9757525	2.876517	3.220551
AN2571	AN2571	Hypothetical protein		1.7176003	1.2927818	1.5044725	1.1443899	3.2616675	2.6832647
AN8322	AN8322	kinesin light chain 3		1.280108	0.5305147	1.5676844	1.2223923	3.2200484	2.3423922
AN4357	AN4357	RNA exonuclease		2.105353	3.0395284	1.3846638	0.5849625	1.7776076	2.1813297
acuD	AN5634	|Isocitrate lyase		1.586856	2.216406	1.6909267	1.6681799	0.96212447	3.5202997
AN2099	AN2099	alternative oxidase AlxA		1.8096164	2.247236	1.2484105	1.4803115	1.3122694	3.1033063
AN6380	AN6380	Hypothetical protein		1.4803736	2.4730773	1.0695596	1.8639385	1.0113648	3.160992
AN2590	AN2590	mitochondrial cytochrome b2		1.7197225	2.2793424	1.304225	1.0590817	1.4303162	2.6092472
AN0353	AN0353	F-box domain protein		2.0476842	2.9208212	1.4012982	1.0507373	1.1748899	2.9767632
mecB	AN1446	Cystathionine gamma-lyase		1.0796256	1.6705788	0.9363226	1.077635	1.6596013	2.977516
AN6250	AN6250	arginine-tRNA-protein transferase		1.251055	1.8293939	1.1507989	0.7748749	1.5567046	2.366769
AN3963	AN3963	thioredoxin reductase GliT-like		1.0117772	1.3015362	1.027332	0.24616055	1.4816518	2.5367534
AN1788	AN1788	Hypothetical protein		1.3394865	1.2837929	0.98185265	0.13750355	2.1317058	2.3160274
AN0694	AN0694	Hypothetical protein		1.6296858	0.9340657	1.0047797	0.5270425	1.5610853	2.693487
AN0169	AN0169	Hypothetical protein		1.7303541	1.5357422	1.4561473	0.4442153	1.9989315	2.5176163
AN9152	AN9152	NAD dependent epimerase/dehydratase family protein		1.6809777	1.3219281	1.4038969	0.52356195	1.7618402	2.509861
AN4110	AN4110	FAD dependent oxidoreductase		0.25964385	1.523562	1.898623	1.4288433	2.0740006	2.6254416
AN7084	AN7084	polyketide synthase		0.46777892	1.6214885	1.6119295	1.337035	1.8624965	1.6020361
AN1703	AN1703	benzoate 4-monooxygenase cytochrome P450		0.58736503	1.3998278	1.4217873	0.92941386	1.476362	2.1194434
AN2041	AN2041	Hypothetical protein		0.5954549	1.4232115	1.4725884	0.9909548	1.3253186	1.819792
AN5255	AN5255	Hypothetical protein		0.68280977	1.2854022	1.4262648	1.3141086	1.4947647	1.8791456
AN2606	AN2606	pyoverdine/dityrosine biosynthesis protein		0.8413022	1.4218266	1.6290177	1.0128239	1.6457165	1.6338722
AN8727	AN8727	integral membrane protein		0.74461406	1.5028709	1.6280311	0.8698443	2.2132545	2.1037433
AN9158	AN9158	short-chain dehydrogenase/reductase SDR		1.0722964	1.5491002	0.40180632	1.1509418	0.52049494	2.2768402
AN9444	AN9444	Hypothetical protein		1.1410923	1.208947	0.5145732	0.75973696	0.5849625	2.1987798
AN0601	AN0601	Major facilitator superfamily transporter		1.3645724	1.8993676	0.68616855	1.342525	0.8989139	2.7889764
AN10177	AN10177	Hypothetical protein		1.0615253	1.908577	0.884034	1.0443941	1.1008006	2.6966078
AN10093	AN10093	Ser/Thr protein phosphatase superfamily		1.2024928	1.8839762	0.8178856	1.243174	0.63279104	2.2405605
AN0039	AN0039	Hypothetical protein		1.2998936	1.7536443	0.5757908	1.3958362	0.28843117	1.6765515
AN0987	AN0987	acetyltransferase, GNAT family		1.286576	1.6071583	0.654521	1.5379219	0.22404025	1.4812989
AN11882	AN11882	Hypothetical protein		1.0252036	1.4847575	0.7718073	0.66226816	0.25658894	1.5813332
AN6423	AN6423	Hypothetical protein		1.4687628	1.1917694	0.73344517	0.53636473	0.5329285	1.157536
AN6941	AN6941	integral membrane protein		1.2740996	0.9434164	0.7015603	0.8044492	0.32192808	1.3100214
AN6141	AN6141	pyridoxine		1.08563	1.169925	0.5782679	0.57241726	0.51813096	1.0305884
AN4444	AN4444	Hypothetical protein		1.1154773	1.1906836	0.6896599	0.646363	0.4854268	1.2016338
AN1148	AN1148	vacuolar endopolyphosphatase		0.94608855	1.1989232	0.51572824	0.5776693	0.49564633	1.3576411
AN0443	AN0443	alcohol dehydrogenase, zinc-containing		1.0942686	1.2299877	0.7886328	0.5112101	0.6879432	1.2968353
AN7170	AN7170	HLH DNA binding domain protein		0.9630731	1.0334412	0.6725185	0.5111361	0.6559748	1.3060288
AN3747	AN3747	Rab geranylgeranyltransferase, beta subunit		0.9487301	0.9067591	0.7530536	0.7765241	0.80442375	1.2782112
AN11039	AN11039	Hypothetical protein		0.8739704	0.8980724	0.51404524	0.39240468	0.5570256	1.4895722
AN1614	AN1614	S-adenosyl-methionine-sterol-C- methyltransferase		0.8479969	1.678072	0.45251223	0.85798097	0.725825	1.1375035
AN2084	AN2084	Hypothetical protein		0.9976984	1.4341825	0.68427026	0.7718757	0.8580574	1.6836118
AN8369	AN8369	glycosyl transferase, group 1 family protein		0.89057934	1.6501849	0.61826193	0.8772422	0.98238444	1.799986
AN8892	AN8892	ABC drug exporter AtrF		0.8596383	1.124766	0.68174756	0.7669865	1.0309318	1.6710335
AN11169	AN11169	C6 transcription factor		0.6051404	1.1103142	0.8381755	0.96005374	0.9696755	1.570216
AN11156	AN11156	Hypothetical protein		0.79538226	1.3526716	0.62088203	0.88264304	1.1178365	1.3219281
AN5985	AN5985	inositol oxygenase 1		0.8337062	1.3336574	0.18708561	1.2102177	0.44150972	1.1233824
AN9418	AN9418	Hypothetical protein		1.2051145	1.3329965	0.37631142	1.0221075	0.33878657	1.198496
pabaA	AN6550	Para-aminobenzoic acid synthase		0.7780687	1.1702625	0.3222965	1.1447561	0.35004407	1.6698514
AN6604	AN6604	killer toxin sensitivity protein (Iki1),		0.5712616	1.1283242	0.5628518	1.1069152	0.6147978	1.4134192
AN0128	AN0128	leucine carboxyl methyltransferase 2		0.44057253	1.0680455	0.5199286	1.383605	0.37315336	1.2827301
AN6496	AN6496	GPI ethanolamine phosphate transferase 2		0.4120161	1.0267338	0.5091005	1.2609341	0.55924535	1.1727847
AN2988	AN2988	cation transport protein ChaC		0.6140185	1.3027685	0.5025003	1.272614	0.49604794	1.1922435
AN10528	AN10528	Hypothetical protein		0.8541491	0.91328835	0.6780719	1.158262	0.23606734	1.4344028
AN11795	AN11795	acyl-CoA thioesterase II		0.7626713	0.9652345	0.5898119	1.0917425	0.3923174	1.2172308
AN10962	AN10962	DNA repair protein Pso2/Snm1		0.85770607	1.2973859	0.64134496	1.3149585	0.3514724	1.209923
AN2951	AN2951	Putative UDP-glucose 4-epimerase with a predicted role in galactose and galactitol metabolism		0.3551348	1.7937136	0.53243846	1.596909	1.4473741	2.5645287
AN10285	AN10285	pentatricopeptide repeat protein		0.6708708	2.0614998	0.7999857	1.628991	0.80757123	2.4242177
AN6156	AN6156	mariner-Tc1 transposon family protein		0.5878393	1.9372202	0.7510327	2.192645	0.84327453	2.2667866
AN6877	AN6877	Hypothetical protein		0.59595037	1.0080824	0.55931395	0.69353503	1.2515388	2.186413
AN0273	AN0273	C2H2 type zinc finger domain-containing protein		0.32566175	1.2177415	0.5810475	1.2829642	0.90709054	1.8272697
AN10268	AN10268	Hypothetical protein		0.21234868	1.0754074	0.6628824	0.7419552	0.8763416	1.8203816
AN9031	AN9031	fumarylacetoacetate hydrolase		0.43563148	2.067463	1.0347859	1.0497254	0.68947667	2.0
canA	AN5611	Putative carbonic anhydrase		0.13468921	1.68967	1.2071629	1.1901708	1.1066905	1.875764
AN8265	AN8265	Hypothetical protein		-0.027612189	1.1758498	1.1181046	1.3136604	1.6933388	2.1546583
AN10726	AN10726	Hypothetical protein		0.025862075	1.42701	1.0411971	1.5301005	1.5043203	2.152306
AN2959	AN2959	major facilitator superfamily transporter		0.01105523	1.4829416	1.0160598	1.8883547	1.4150375	1.976541
AN9026	AN9026	Hypothetical protein		0.34340778	1.2460437	0.9676823	1.1198397	1.20294	2.3846638
AN11850	AN11850	Hypothetical protein		0.6505509	1.6201519	0.8859648	1.1277555	1.3736175	2.0647058
AN3961	AN3961	Hypothetical protein		0.10151361	1.433013	1.3958887	0.9584125	1.4700019	2.4427457
AN4374	AN4374	Major Facilitator Superfamily (MFS)		0.39078993	1.0460963	0.96829116	1.5849625	0.9786263	1.7462434
AN9355	AN9355	Hypothetical protein		0.062284335	1.1154773	1.0384741	1.7140759	0.9824701	1.3601243
oefB	AN9451	Protein of unknown function; overexpression confers the "fluffy" phenotype; transcript is induced by nitrate		0.923897	1.7291987	0.9754429	1.599462	0.82200176	1.8285196
AN9023	AN9023	cell surface metalloreductase FreA-like		0.61027354	1.6549968	1.1398934	1.6104815	1.2298003	1.6572229
AN5238	AN5238	Hypothetical protein		0.6956445	1.1682125	0.8922549	1.4756216	0.80584973	1.3021196
AN6740	AN6740	integral membrane protein		0.53997105	1.3913703	0.83064556	1.4642133	0.7498141	1.5394437
AN0985	AN0985	Hypothetical protein		0.56052035	1.56135	0.7119968	1.7235451	0.5362364	1.2083515
AN3010	AN3010	tRNA m(1)G methyltransferase domain containing protein		0.75154763	1.6612532	0.48247626	1.718229	0.3639465	1.4195766
rmtB	AN3096	Putative transferase with a predicted role in histidine metabolism; arginine methyltransferase for histones H4, H3, and H2A		0.76822555	1.7839214	0.46716383	1.7128141	0.5625582	1.6966078
AN1781	AN1781	flavin-nucleotide-binding protein		2.4595804	1.5642858	1.1319596	1.1474555	0.85409343	1.2345281
AN3496	AN3496	Putative nonribosomal peptide synthetase with a role in asperfuranone biosynthesis; expression controlled by scpR; transcriptionally silent under standard laboratory conditions		2.7004397	1.5425272	1.7693871	1.4150375	0.9107327	0.6476983
AN10782	AN10782	mitochondrial phosphate carrier protein 2		2.6678555	1.9608294	0.5574818	1.5145732	0.4854268	1.1375035
AN5464	AN5464	Hypothetical protein		2.309328	2.3349843	0.46394712	1.7089512	0.6674246	0.92961067
AN11570	AN11570	Hypothetical protein		2.3824697	2.044394	1.716207	-0.06711422	1.36257	1.2895066
AN1576	AN1576	Hypothetical protein		2.9818528	2.649093	2.3870232	0.32192808	1.4560647	1.1955508
AN9173	AN9173	MFS glucose transporter		3.0965734	1.653852	2.3594842	0.68217313	2.262427	1.0637395
AN0332	AN0332	MFS transporter		2.8144443	2.9886847	1.6605135	1.1324503	1.3219281	1.1805723
AN8790	AN8790	Putative xylulokinase with a predicted role in xylulose metabolism		2.483917	2.0679634	1.9569224	1.6900997	1.6323177	1.3870648
AN0656	AN0656	Methyltransferase type 11		2.7299109	1.6611981	2.2616675	1.3833287	1.4080848	2.4594316
AN9385	AN9385	Hypothetical protein		2.4329593	1.1175696	1.4368639	0.6092101	1.0	1.7842712
AN8172	AN8172	aromatic amino acid aminotransferase		2.2533948	1.4983912	1.462972	0.64991164	1.7968011	2.1713428
AN10169	AN10169	3-oxoacyl-(acyl-carrier-protein) reductase		2.7113397	1.4943953	1.8365012	0.70286787	1.7681843	1.8113905
AN10533	AN10533	alpha,alpha-trehalose phosphate synthase subunit TPS3		1.5801007	1.8259531	1.0012939	1.1223115	0.96331215	1.789054
AN1275	AN1275	Hypothetical protein		1.7747631	1.9560567	1.0273858	1.4068171	1.0262315	1.3609222
AN3951	AN3951	Hypothetical protein		1.7198921	2.3692338	1.1993089	0.7884959	1.2129937	1.3112017
AN5329	AN5329	MFS multidrug transporter		2.1076682	1.5579954	1.282693	0.77693194	0.985573	1.857981
hsp30	AN2530	Heat shock protein 30		2.0975394	1.7017221	1.420527	0.5019301	1.2475002	1.600084
AN0858	AN0858	Ortholog of S. cerevisiae HSP104		1.7724241	1.6128476	1.0151074	0.61099744	1.1461128	1.4487187
AN1621	AN1621	GCN5-like N-acetyltransferase		1.8205161	1.7586607	1.5164537	0.969808	1.6287154	1.3011695
afcC	AN10376	Putative alpha-fucosidase		2.1853032	1.9769164	1.4550321	1.0616924	1.2513747	1.953777
AN0395	AN0395	Putative inorganic diphosphatase with a predicted role in energy metabolism		2.4277792	2.0663023	1.3029271	1.0123132	1.1199452	2.1668973
AN6960	AN6960	beta transducin-like protein HET-E2C		1.7528522	1.1665463	2.5084784	0.906647	3.0342157	1.3200969
AN9377	AN9377	allergen Asp f 4		2.3444457	1.4234252	2.710847	0.35783494	3.486355	1.45659
AN11745	AN11745	Hypothetical protein		2.2100353	1.1933079	2.9532835	0.65302676	3.1320283	2.0037916
AN1322	AN1322	dynamin family GTPase		0.6090942	1.0424681	2.3681037	0.9902394	2.5672605	0.94331986
AN9204	AN9204	Putative GNAT-type acetyltransferase		1.6365637	1.095759	1.7631972	1.0218831	2.768492	0.68131757
AN2373	AN2373	protein kinase		1.5405685	1.0	2.1805723	2.1226194	2.6828098	0.9044223
AN2533	AN2533	Putative alpha-L-arabinofuranosidase		0.8616542	1.3351035	2.1069152	2.265623	1.6207125	0.90157026
AN11481	AN11481	similar to cytochrome P450		0.467126	1.1053531	1.4150375	1.1454304	1.7243655	1.0655884
AN4127	AN4127	Hypothetical protein		0.52010787	0.9194003	1.1909304	1.9391458	1.8148274	0.8919561
AN12023	AN12023	Hypothetical protein		1.2129937	0.78587514	1.3301487	1.7580272	1.987509	1.3362834
AN1612	AN1612	S. cerevisiae ortholog PHO84 has manganese ion transmembrane transporter activity		1.4506614	0.65207666	1.2515388	1.7725896	1.8479968	1.3479233
AN2249	AN2249	integral membrane protein		1.0989175	1.1996251	1.3269403	1.3553292	1.787423	1.3084658
AN0661	AN0661	Hypothetical protein		1.1154773	0.95351505	1.7308911	1.6975418	1.9873632	0.9231312
AN8370	AN8370	FAD binding domain containing protein		-0.086126775	1.2362094	1.6328887	1.901891	1.6295679	1.1873559
AN2004	AN2004	Hypothetical protein		-0.09872448	1.0812122	1.8701625	1.6113092	1.6673884	1.3160275
AN4575	AN4575	Hypothetical protein		1.6025084	0.9124199	1.1903185	0.6478682	1.355185	0.18011266
AN6779	AN6779	ABC transporter		1.7501744	1.1293876	1.5967879	0.9928629	1.4815488	-0.12650998
AN0948	AN0948	ATP-binding cassette protein		1.8841792	1.2338666	1.7218982	1.6086875	1.825629	0.58568543
AN10872	AN10872	Hypothetical protein		1.6115038	1.228776	1.7006377	1.2549673	1.4436394	0.7876274
AN0337	AN0337	Hypothetical protein		1.6836578	1.0115458	1.6262151	1.1587923	1.5418658	0.75272936
AN4654	AN4654	Hypothetical protein		1.1363457	1.0879992	1.3760753	1.4870709	1.2467333	0.24040413
AN2044	AN2044	Hypothetical protein		0.46820864	1.4159573	1.4285928	1.4789395	0.8455028	0.86219966
AN0972	AN0972	kinesin light chain		0.44360667	1.4436066	1.3677317	1.434937	1.0874628	0.47804734
bxlC	AN2217	Putative beta-1,4-xylosidase with a predicted role in polysaccharide degradation		1.3306453	1.5501971	1.101538	1.3275747	0.34792328	0.42742115
AN3717	AN3717	SAM-dependent methyltransferase		0.90181965	1.5254616	1.0163018	1.0	0.34395435	0.6896599
AN1817	AN1817	Hypothetical protein		0.9185155	1.1317164	0.8607877	0.9553138	0.5800048	1.1152045
AN4404	AN4404	methionine aminopeptidase, type II		0.87597156	1.2119305	0.91354805	1.0663656	0.5103811	0.8678545
AN6448	AN6448	Putative polyketide synthase		1.0874628	2.087463	0.718229	0.9259994	0.8981204	0.5305147
AN5453	AN5453	arrestin domain-containing protein		1.2035334	1.3846638	0.52724695	1.3890423	0.97490907	0.7045441
AN5017	AN5017	short chain dehydrogenase/oxidoreductase		1.1947904	0.923038	1.167405	0.25153875	1.7258251	1.5901802
AN7343	AN7343	amylase cluster transcriptional regulator AmyR		1.4594316	0.96757853	1.2115041	0.39733556	1.4525123	1.3743955
prnA	AN1729	Transcriptional activator from the zinc binuclear cluster family, regulates the four gene cluster (prn) involved in proline utilization		1.3167355	0.8356727	1.2211503	0.14825095	1.4329594	1.1375035
AN1142	AN1142	isoamyl alcohol oxidase		1.0121275	1.2223923	1.6943942	0.18920095	2.0071385	1.3180571
AN4146	AN4146	Hypothetical protein		1.1044596	1.1828244	1.1179413	1.1266719	1.6857074	2.4157856
AN11817	AN11817	Hypothetical protein		0.6560456	1.139403	1.1968007	1.2330594	1.7698802	2.438121
AN9371	AN9371	Hypothetical protein		1.187627	0.9156078	1.2944473	0.89481777	2.1214635	2.0845335
AN6005	AN6005	Hypothetical protein		1.0970321	0.57922614	0.9684592	0.6039896	1.5849625	2.0246177
AN12388	AN12388	Hypothetical protein		0.39755008	0.5551032	1.2823297	0.8165218	1.4979057	1.3598037
AN4359	AN4359	RING finger domain protein (Znf1)		0.86006975	0.5572175	0.93917483	0.41503754	1.6520767	1.3396301
AN0551	AN0551	Putative mannosyl-oligosaccharide 1,2-alpha-mannosidase with a predicted role in mannose polymer metabolism		0.8073549	0.6259343	1.0703893	0.47325215	1.5849625	1.3136604
AN4120	AN4120	oxidoreductase 2-nitropropane dioxygenase family		1.0692693	0.36355984	1.628185	1.0466377	2.0561016	1.5964988
AN7549	AN7549	mitochondrial chaperone ATPase (Bcs1), transcript induced in response to calcium dichloride in a CrzA-dependent manner		0.98456997	0.48659077	1.169925	1.1743957	1.8923244	1.3882706
AN2746	AN2746	MFS monocarboxylate transporter		1.4339093	1.190152	0.57238835	0.37905824	0.89684975	1.7318648
AN3555	AN3555	Small heat-shock protein; Hsp30p ortholog/paralog; expression upregulated after exposure to farnesol; palA-dependent expression independent of pH		1.5097768	1.3790655	0.7097281	0.35738876	1.091036	1.4429163
AN8368	AN8368	cell surface spherulin 4 family protein		0.99472505	1.1831533	0.81251967	0.03280951	0.840758	1.4817572
AN11060	AN11060	cytosolic Fe-S cluster assembly factor cfd1		1.368655	1.3362123	0.86535054	0.1113331	0.6889481	1.5355237
awh11	AN3725	Developmentally regulated protein with similarity to Candida albicans Wh11p; transcription is repressed by StuA; expression upregulated after exposure to farnesol		1.7022127	0.53746206	0.86062706	0.18262486	0.8687555	1.4342344
AN3627	AN3627	Hypothetical protein		0.87934256	0.59039736	0.74208224	0.3314812	0.9158041	1.4307362
AN10303	AN10303	mitochondrial carrier protein		1.1758084	0.51179606	0.82519704	0.24947634	1.092987	1.3124756
AN9378	AN9378	short-chain oxidoreductase		0.8291335	0.5003503	0.6276834	0.710995	1.1972098	1.688467
AN1415	AN1415	Hypothetical protein		1.1913655	0.95419633	0.79836607	0.6979714	1.2150129	1.6642514
AN2107	AN2107	Uncharacterized ORF		0.34840035	0.8233837	0.85622567	0.4860922	1.1589942	1.6190262
AN2974	AN2974	Uncharacterized ORF		0.45774922	0.76770115	0.75887525	0.69878244	1.0631938	1.4523461
AN10720	AN10720	Uncharacterized ORF||<I>S. cerevisiae</I> ortholog DAL5 has dipeptide transporter activity		0.48613852	0.73599535	0.43669832	0.6511294	1.002171	1.3340443
AN4963	AN4963	Uncharacterized ORF||<I>S. cerevisiae</I> ortholog HOF1 has cytoskeletal protein binding		0.41114658	0.9167309	0.39260975	0.52867216	1.0327206	1.488594
AN9347	AN9347	Uncharacterized ORF		0.35339844	1.1735147	0.728698	0.46410808	0.55881023	1.4822768
AN10847	AN10847	Uncharacterized ORF		0.67278314	1.0155118	0.6676543	0.45520103	0.8154289	1.3837333
AN2470	AN2470	Uncharacterized ORF		0.5401599	1.0422118	0.78490597	0.53864413	0.75631475	1.5041505
AN7386	AN7386	Uncharacterized ORF		0.69968563	1.0126816	0.928081	0.45472038	0.98934096	1.7022012
AN8592	AN8592	Uncharacterized ORF		0.675871	1.0064842	0.7918141	0.23660621	0.83714956	1.8524429
AN0313	AN0313	Uncharacterized ORF		0.7506147	1.1355275	0.35997993	0.65426093	0.7865631	1.7875715
AN2535	AN2535	Uncharacterized ORF		0.6674905	1.0366948	0.73428655	0.6951773	0.831977	1.9213641
AN3493	AN3493	Uncharacterized ORF		0.59676725	0.8290569	0.30606574	0.26647344	0.8343623	1.3635201
AN2923	AN2923	Uncharacterized ORF		0.67264235	1.0034565	0.42624247	0.029807374	0.8848867	1.1192989
AN1278	AN1278	Uncharacterized ORF		0.6808148	0.037319552	0.39433146	0.84269243	0.8268111	0.67150015
AN2832	AN2832	Uncharacterized ORF		0.5443206	0.66158384	0.3410369	0.8479969	1.3743955	0.7776076
AN0355	AN0355	Uncharacterized ORF		0.3433595	0.5545052	0.810686	1.375509	0.5362511	0.78650504
AN10062	AN10062	Uncharacterized ORF		0.45820534	0.5328739	0.7856003	1.3748076	1.024662	0.98935276
AN3992	AN3992	Uncharacterized ORF		0.35090724	0.6214884	1.0479345	1.0197183	0.8042755	1.1302563
AN11274	AN11274	Uncharacterized ORF		0.3710227	0.5999128	0.676496	0.9751015	0.79205877	1.0694214
AN12151	AN12151	Uncharacterized ORF		0.45556903	1.0496308	0.64956033	1.527247	0.4458984	0.8789846
AN4094	AN4094	Uncharacterized ORF||Putative C-14 sterol reductase with a predicted role in sterol metabolism		0.32367107	1.0888518	0.6239867	1.7801682	0.59607106	1.164908
AN8003	AN8003	Uncharacterized ORF		0.6016137	1.1044941	1.0036757	1.8750734	0.7611194	0.8998358
AN5963	AN5963	Mariner element-related		0.7104934	0.842899	0.99392545	1.5636575	0.7831886	0.5993656
AN5353	AN5353	Uncharacterized ORF		0.008315258	1.1440668	1.1085659	1.0242921	1.1641939	1.0329041
AN11018	AN11018	Uncharacterized ORF		0.18057224	1.127893	0.8845228	1.2686914	0.87541234	0.8789082
AN7478	AN7478	Uncharacterized ORF		0.45346707	0.938271	0.7231598	1.2000648	1.3452246	1.1811883
AN9024	AN9024	Uncharacterized ORF		0.42482802	1.0830956	1.0179964	0.93215734	1.2488647	1.2175914
calA	AN7619	Verified ORF||Secreted thaumatin-like protein; role in early conidial germination; localized to the cell wall of germinating conidia but not to germ tubes; null appears wild-type		0.045659855	0.8942692	0.76115817	0.907062	1.2391726	1.1179644
AN2960	AN2960	Uncharacterized ORF		0.26445648	0.76296085	0.76799244	0.9337663	1.3076674	1.4038969
aptB	AN6001	Verified ORF||Putative hydrolase; required for asperthecin biosynthesis		0.32665056	0.8214991	0.90836954	0.7281282	1.2175914	1.103951
AN6769	AN6769	Uncharacterized ORF		0.51111346	0.72914606	0.71520036	0.65266734	1.2329772	1.1890337
AN1040	AN1040	Uncharacterized ORF		0.10691528	1.2895066	0.39314494	0.89481777	0.6780719	0.90046436
AN6573	AN6573	Uncharacterized ORF		0.805913	1.204326	0.30643627	0.99914914	0.21885128	0.88760215
qutB	AN1137	Verified ORF||Putative quinate 5-dehydrogenase with a predicted role in aromatic amino acid biosynthesis		0.55873096	1.1197392	0.29418308	0.93029106	0.19264515	0.9757525
AN3116	AN3116	Uncharacterized ORF||<I>S. cerevisiae</I> ortholog BRF1 has role in negative regulation of protein homodimerization activity		0.5107615	1.0297114	0.2942219	0.89134973	0.16067761	0.96347415
AN10856	AN10856	NA		0.7492919	0.9539268	0.49573964	0.99567926	0.34583658	0.77494466
argB	AN4409	Verified ORF||Ornithine carbamoyltransferase		0.76483303	0.9507473	0.58275115	0.92425317	0.33712083	0.6628438
AN5799	AN5799	Uncharacterized ORF||Putative gamma-glutamyl phosphate reductase with a predicted role in proline metabolism		0.6531921	1.0303164	0.5119734	1.0880754	0.43920594	0.8612729
AN0692	AN0692	Uncharacterized ORF||<I>S. cerevisiae</I> ortholog YGR210C localizes to cytoplasm		0.50899327	1.0278628	0.47822058	1.243959	0.3485176	0.8686405
AN6513	AN6513	Uncharacterized ORF||<I>S. cerevisiae</I> ortholog MOD5 has tRNA isopentenyltransferase activity		0.5867359	1.1606145	0.4236425	1.1306583	0.31658897	0.9103215
AN10478	AN10478	Uncharacterized ORF		0.6181294	1.1216786	0.31097966	1.169925	0.34617567	0.9851011
msrB	AN1932	Verified ORF||Putative methionine sulfoxide reductase with a predicted role in the reduction of methionine sulfoxide to methionine		0.47601798	0.8398732	0.47375888	1.1251127	0.26303446	0.70439965
AN0905	AN0905	Uncharacterized ORF		0.39331594	0.7792313	0.49055418	1.079796	0.4241782	0.85013264
AN7709	AN7709	Uncharacterized ORF||<I>S. cerevisiae</I> ortholog RIT1 has transferase activity		0.49674883	0.95359486	0.24688032	1.0151724	0.25077417	0.8059772
AN0260	AN0260	Uncharacterized ORF||<I>S. cerevisiae</I> ortholog PRI2 has DNA primase activity		0.320994	0.9958	0.38788587	1.0204195	0.3456638	0.7095891
AN0720	AN0720	Uncharacterized ORF||Putative diphthine synthase with a predicted role in methionine metabolism		0.36552402	0.9966308	0.45426476	0.95860225	0.33383968	0.6713163
AN10716	AN10716	Uncharacterized ORF		0.36809716	1.0704265	0.3186111	1.0428343	0.3276224	0.74888873
AN8236	AN8236	Uncharacterized ORF||<I>S. cerevisiae</I> ortholog RLF2 has chromatin binding		0.40023178	0.9431818	0.37449178	1.1277236	0.32134268	0.8285196
AN5128	AN5128	Uncharacterized ORF||<I>S. cerevisiae</I> ortholog CHZ1 has histone binding		0.353755	1.1776061	0.53058517	1.0339383	0.46754697	0.9005316
AN0564	AN0564	Uncharacterized ORF		0.46221942	1.198684	0.3033921	1.2210535	0.42845806	0.9625253
AN3652	AN3652	Uncharacterized ORF		0.46461305	1.3470361	0.36081707	1.2309103	0.31974047	0.94232434
AN3180	AN3180	Uncharacterized ORF		0.5909544	1.150096	0.424357	1.4380425	0.426019	0.9523321
AN6300	AN6300	Uncharacterized ORF||<I>S. cerevisiae</I> ortholog RFC5 has DNA clamp loader activity and has role in leading strand elongation		0.42053106	1.3105234	0.5243704	1.26394	0.41280252	0.96876645
AN4958	AN4958	Uncharacterized ORF		0.46206287	1.2793362	0.6202279	1.3999306	0.5484366	0.9169044
AN3761	AN3761	Uncharacterized ORF		0.63472974	0.7927238	0.11680304	0.7980863	0.52101856	1.284096
AN10124	AN10124	Uncharacterized ORF		0.4676625	0.7894774	0.22961742	0.8044492	0.3765634	1.1118929
AN0817	AN0817	Uncharacterized ORF||<I>S. cerevisiae</I> ortholog SFP1 has sequence-specific DNA binding		0.442388	0.6248552	0.3740401	0.8048993	0.32805416	0.9396995
AN7557	AN7557	Uncharacterized ORF		0.27255347	0.7493306	0.488999	0.65644187	0.7081827	1.0373256
AN3442	AN3442	Uncharacterized ORF		0.42621255	0.7411391	0.50936484	0.73742425	0.6101586	1.0680225
AN11091	AN11091	Uncharacterized ORF		0.24430503	0.91360116	0.45298105	0.89349955	0.5634629	1.1634725
AN3478	AN3478	Uncharacterized ORF		0.27393118	0.9448746	0.4568522	0.90111434	0.49640143	1.1084362
AN6559	AN6559	Uncharacterized ORF		0.2878944	0.95398957	0.4243452	0.9244067	0.51122147	1.1203226
AN2732	AN2732	Uncharacterized ORF		0.30007783	0.9481861	0.4129658	0.9415459	0.5204826	1.1278793
AN4391	AN4391	Uncharacterized ORF		0.29335278	0.96111804	0.44850743	0.929473	0.4956456	1.1391248
AN4877	AN4877	Uncharacterized ORF		0.32144013	0.9751385	0.46237907	0.9385994	0.5033141	1.1233461
AN1565	AN1565	Uncharacterized ORF||<I>S. cerevisiae</I> ortholog PFA4 has protein-cysteine S-palmitoleyltransferase activity and has role in protein amino acid palmitoylation		0.22239237	0.88996017	0.29626775	0.8916238	0.4694853	1.0343515
AN2311	AN2311	Uncharacterized ORF||Putative phosphomevalonate kinase with a predicted role in sterol metabolism		0.19296142	0.7338549	0.4262481	0.7549013	0.5638098	1.0548048
AN11646	AN11646	Uncharacterized ORF		0.112474665	0.7668008	0.28010795	0.66815645	0.54933864	1.0238467
AN9065	AN9065	Uncharacterized ORF||<I>S. cerevisiae</I> ortholog MSS51 has translation regulator activity		0.19936757	0.7789405	0.351228	0.7217077	0.48447567	0.84133047
AN1411	AN1411	Uncharacterized ORF		0.12521338	0.8813555	0.30277124	0.820465	0.46158013	0.88729316
AN3314	AN3314	Uncharacterized ORF		1.357552	0.4974997	1.2577977	1.0641303	0.7136958	0.8650704
AN10783	AN10783	Uncharacterized ORF		1.1134166	0.8575175	1.1498054	1.1407448	0.59463	0.64026654
AN8222	AN8222	Uncharacterized ORF		1.280108	0.8764253	0.81398803	1.2199657	0.66296506	0.8903755
AN5767	AN5767	Uncharacterized ORF		0.9617745	0.96994275	1.1999846	1.1694793	1.179179	0.9408476
AN11471	AN11471	Uncharacterized ORF		0.9284467	1.0950202	1.0924742	0.89049613	0.97542197	0.90536314
AN3871	AN3871	Uncharacterized ORF		1.0	0.7806869	1.1069152	0.8073549	0.83289003	0.9475326
AN3282	AN3282	Uncharacterized ORF		0.6913687	0.55538946	1.2079412	0.65615356	1.36257	0.84281665
AN6092	AN6092	Uncharacterized ORF		0.58141565	0.67091423	1.1229218	0.7475155	1.0227668	0.9381608
scfA	AN1303	Verified ORF||Putative transcription factor containing a Zn2-Cys6 binuclear cluster domain; required for transcriptional activation of genes involved in utilization of short-chain fatty acids; not well conserved in filamentous ascomycetes		0.6267827	0.51784825	0.95817983	0.97519666	1.2674804	0.9117728
AN7183	AN7183	Uncharacterized ORF		0.9276966	0.3767008	1.0654608	0.8706979	1.1470851	0.9149519
AN3740	AN3740	Uncharacterized ORF		1.2300459	0.5913603	1.3053883	0.39248133	1.4008794	0.48980522
AN0297	AN0297	Uncharacterized ORF||<I>S. cerevisiae</I> ortholog PST2 localizes to membrane raft		1.5919405	0.669554	0.9953058	0.3558812	1.2873913	0.88784623
agdD	AN7505	Verified ORF||Protein with alpha-xylosidase activity		1.3346162	0.66201156	1.1433413	0.028014459	0.85534567	0.7597681
AN3976	AN3976	Uncharacterized ORF		1.2679735	0.5597602	1.0348471	0.2841034	1.0489235	0.96035093
pelB	AN2569	Verified ORF||Protein with pectin lyase activity		1.1520032	0.6166713	1.1468413	0.4694853	1.1043367	0.725825
AN3475	AN3475	Uncharacterized ORF		0.5849625	1.0	1.4903257	0.42626476	0.36773175	0.499571
AN9441	AN9441	Uncharacterized ORF		0.6966078	1.1053531	1.5849625	0.5849625	0.6322682	0.44057253
AN11502	AN11502	Uncharacterized ORF		0.3810902	0.9402938	1.0681714	0.98351187	0.357552	0.1750867
AN2043	AN2043	Uncharacterized ORF		0.36368668	1.2167513	1.0030073	0.948604	0.5341787	0.39386347
AN11148	AN11148	NA		0.8650704	1.1303966	1.0473057	1.0135466	0.56187886	0.0
AN0958	AN0958	Uncharacterized ORF		1.125531	0.8073549	0.73696554	1.0703893	0.5069599	0.24511251
AN1578	AN1578	Uncharacterized ORF		0.56264406	0.6149323	0.92199755	1.2259591	0.5817313	0.49171305
ugeA	AN4727	Verified ORF||UDP-glucose 4-epimerase		0.67982227	0.8725511	0.9695878	1.1803138	0.70317614	0.3789728
AN5707	AN5707	Uncharacterized ORF		0.7776076	0.84404975	0.66222763	1.0659343	0.8382489	0.25873423
AN12032	AN12032	Uncharacterized ORF		0.6280312	0.5349218	0.64385617	0.8644553	0.60572106	0.26848888
AN2485	AN2485	Uncharacterized ORF||<I>S. cerevisiae</I> ortholog IES6 localizes to nucleus		0.80109596	0.7548875	0.61381733	0.69899774	0.467126	0.17833722
AN10732	AN10732	Uncharacterized ORF		0.6525425	0.71570516	0.98082346	0.9293585	0.57496107	0.21846879
AN5187	AN5187	Uncharacterized ORF		0.7092206	0.772048	1.0	0.8051838	0.56187886	0.05246739
AN0881	AN0881	Uncharacterized ORF		0.65033853	0.71534276	0.6490929	1.2907637	0.44452876	0.6669181
AN2486	AN2486	Uncharacterized ORF		0.6658168	0.80226964	0.5728559	1.450033	0.38915208	0.46224338
AN8876	AN8876	Uncharacterized ORF		0.622261	1.0265783	0.71518236	1.3136604	0.29485363	0.466521
AN10462	AN10462	Uncharacterized ORF		0.5873451	0.9818241	0.6085271	1.4610804	0.21878788	0.5615417
AN1926	AN1926	Uncharacterized ORF		0.6231457	1.1355519	0.5639009	0.95810837	0.21572866	0.4174561
AN4064	AN4064	Uncharacterized ORF||Putative ADP/ATP carrier protein with a predicted role in energy metabolism		0.63995504	1.132128	0.3534488	0.83029	0.29854006	0.5882059
AN6240	AN6240	Uncharacterized ORF		0.50656	0.992022	0.4206462	0.7986644	0.1424329	0.53711104
AN11590	AN11590	Uncharacterized ORF		0.8006912	1.0931095	0.4854268	0.86673343	0.44360667	0.19930884
gcpE	AN8120	Verified ORF||Putative gamma-tubulin complex protein 5		0.58084637	0.7134371	0.82200176	1.0252372	0.048094355	0.42681462
AN4161	AN4161	Uncharacterized ORF||<I>S. cerevisiae</I> ortholog YMR114C localizes to ribosome		0.6594125	0.6899321	0.6111464	0.95501256	0.105353065	0.42269102
AN5811	AN5811	Uncharacterized ORF		0.65645814	0.7958254	0.6632352	1.0277832	0.39291468	0.26303446
AN1644	AN1644	Uncharacterized ORF		0.32192808	0.86673343	0.6214884	1.1375035	0.34792328	0.3131579
AN10329	AN10329	Uncharacterized ORF		0.3977894	0.83689827	0.59228665	1.0326735	0.29969335	0.31242752
AN5956	AN5956	Uncharacterized ORF		0.41486663	0.8711804	0.6284935	1.0647948	0.34139258	0.370391
bglQ	AN10127	Uncharacterized ORF||Putative beta-glucosidase with a predicted role in polysaccharide degradation		0.38645378	0.85262114	0.62412566	1.0310534	0.3660256	0.35020515
AN8212	AN8212	Uncharacterized ORF||<I>S. cerevisiae</I> ortholog SLX1 has 5'-flap endonuclease activity		0.40599242	0.73696554	0.5966443	1.1488633	0.46566355	0.22239237
AN2083	AN2083	Uncharacterized ORF		0.5780097	0.9104779	0.5169757	0.8919878	0.39826173	0.47950497
AN5921	AN5921	" Uncharacterized ORF||This ORF was removed during preparation of Version 5 of the <i>A. nidulans</i> genome annotation; please see <A href=""http://www.aspergillusgenome.org/cgi-bin/locusHistory.pl?dbid=ASPL0000005780"">Locus History</A> for details"		0.64244795	0.7871063	0.5560111	0.81173337	0.38807052	0.6458915
AN12158	AN12158	Uncharacterized ORF		0.59378636	0.72412527	0.47897175	0.79419047	0.41503754	0.63321763
AN6015	AN6015	Uncharacterized ORF		0.65025395	0.7828253	0.48062578	0.73392516	0.5431423	0.5047922
rpl3	AN6202	Uncharacterized ORF||Putative ribosomal protein L3		0.49812365	0.9254967	0.32598352	0.93869156	0.38743365	0.20131421
AN10531	AN10531	Uncharacterized ORF		0.4854268	0.9475326	0.38414344	0.76081234	0.22239237	0.26303446
AN9465	AN9465	Uncharacterized ORF||<I>S. cerevisiae</I> ortholog RPL9B has structural constituent of ribosome		0.32115534	0.94904965	0.36854056	0.79041624	0.3036134	0.29394194
AN0848	AN0848	Uncharacterized ORF||<I>S. cerevisiae</I> ortholog DML1 has role in plasmid maintenance		0.48428142	0.74572694	0.5558397	0.8783262	0.5009751	0.32682362
nimU	AN2141	Verified ORF||Essential protein required for progression through mitosis		0.4289431	0.67992985	0.51245004	0.8356132	0.39879692	0.39471754
AN0456	AN0456	Uncharacterized ORF		0.5087519	0.6991335	0.34491134	0.84472173	0.39808437	0.20218885
AN3463	AN3463	Uncharacterized ORF		0.54872984	0.7680385	0.44681022	0.79049397	0.2804331	0.23654783
AN3646	AN3646	Uncharacterized ORF||<I>S. cerevisiae</I> ortholog GIR2 localizes to cytoplasm		0.55466753	0.6319696	0.39925668	0.7668008	0.20905334	0.29417422
AN9341	AN9341	Uncharacterized ORF		0.8322725	1.2370392	0.31034014	0.24100803	0.87446916	0.47804734
AN3385	AN3385	Uncharacterized ORF		0.9259994	1.3301487	1.0573332	0.29373124	1.1898246	0.45066142
AN5405	AN5405	Uncharacterized ORF		0.5291093	1.1443899	0.93987906	0.1429579	1.0	0.6780719
AN3530	AN3530	Uncharacterized ORF		0.42275006	0.78692824	0.8896396	0.2009803	1.3333298	0.6424681
AN4126	AN4126	Uncharacterized ORF||Putative dehydrogenase with a predicted role in metabolism or penicillin biosynthesis		0.87446916	0.78498715	0.8413022	0.0	0.91427016	0.39119074
AN2556	AN2556	Uncharacterized ORF		0.662474	0.61602455	0.8259157	-0.0041109915	0.9442496	0.4551753
AN7451	AN7451	Verified ORF||Putative NAD-glutamate dehydrogenase with a predicted role in glutamate and glutamine metabolism		1.4497827	0.5180674	0.73302555	0.68006027	0.28723568	0.5594749
AN11356	AN11356	Uncharacterized ORF		1.4964259	0.6485276	0.6006441	0.25080815	0.56704056	0.6117294
AN6692	AN6692	Uncharacterized ORF		1.350421	0.6428434	0.55305725	0.31511557	0.44150972	0.55678713
AN1047	AN1047	Uncharacterized ORF||Putative heat shock protein		1.1069077	0.74739635	0.37498823	0.32674176	0.63495815	0.9760646
AN7872	AN7872	Uncharacterized ORF		1.1397729	0.5158645	0.7776076	0.15200317	0.7817473	0.78165436
elfA	AN9304	Uncharacterized ORF||Putative elongation factor 1B		1.1391971	0.74119425	0.68094426	-0.094476745	0.7996503	0.8333942
AN11729	AN11729	Uncharacterized ORF		0.99785155	0.74875015	0.6928002	0.63283336	0.82666844	0.5256477
AN8323	AN8323	Uncharacterized ORF		0.9259994	0.66015	0.8395353	0.5539355	0.8479969	0.8479969
AN7321	AN7321	Uncharacterized ORF		1.1066111	0.74648994	0.6933197	0.66666716	0.76631546	0.8217547
nadA	AN6078	Uncharacterized ORF||Putative adenine deaminase with a predicted role in nucleotide salvage pathways; induced by ammonium and adenosine; nadA mRNA levels regulated by UaY		1.0691621	0.782095	0.60203606	0.4070002	1.0374748	0.7705181
AN7470	AN7470	Uncharacterized ORF		0.73922426	0.5757166	0.7312133	0.30609578	0.56008285	0.7780248
prpA	AN3129	Verified ORF||Poly(ADP-ribose) polymerase (PARP); predicted to function during the DNA damage response; transcript induced during asexual development and in response to the DNA damaging agents MMS		0.7092206	0.7365539	0.46500596	0.42303035	0.44076097	0.82606196
AN6538	AN6538	Uncharacterized ORF		0.67377174	0.54252726	0.4430519	0.39804274	0.515892	0.7924607
AN10877	AN10877	Uncharacterized ORF		0.719171	0.7232907	0.45908186	0.3507632	0.8322498	1.0624126
AN5940	AN5940	Uncharacterized ORF		0.72436553	0.5350373	0.61410886	0.42884332	0.8073549	0.95817983
AN7708	AN7708	Uncharacterized ORF||<I>S. cerevisiae</I> ortholog YJR096W has aldehyde reductase activity		0.69075114	0.780959	0.7106085	0.7158942	0.8304273	0.9661143
AN8822	AN8822	Uncharacterized ORF		0.7925579	0.91219723	0.78910327	0.5780097	0.606822	1.1370009
AN1127	AN1127	Uncharacterized ORF		0.7009792	0.8581473	0.64999	0.56383234	0.5686079	1.0080149
AN10816	AN10816	Uncharacterized ORF		0.74312437	0.9180311	0.5537438	0.4769653	0.36257005	1.1429579
AN2848	AN2848	Uncharacterized ORF||<I>S. cerevisiae</I> ortholog DIB1 has role in nuclear mRNA splicing		0.6248291	0.86475444	0.44592986	0.52685773	0.435296	0.97396874
AN10190	AN10190	Uncharacterized ORF		0.6623046	0.79044586	0.4579662	0.6111026	0.6152611	1.08049
AN9241	AN9241	Uncharacterized ORF		0.8797058	1.0255351	0.97490907	0.6003925	0.109624565	0.4854268
AN0333	AN0333	Uncharacterized ORF		0.84147257	0.8323245	0.64178693	0.4090901	0.4266831	0.47199342
AN0235	AN0235	Uncharacterized ORF||<I>S. cerevisiae</I> ortholog IRE1 has role in fungal-type cell wall organization		0.9586596	0.77535367	0.50173503	0.3508298	0.13730639	0.36641133
AN3585	AN3585	Uncharacterized ORF||Transcript induced in response to calcium dichloride in a CrzA-dependent manner		0.97876763	0.9878945	0.5181006	0.9172878	0.6583732	0.6047362
AN5505	AN5505	Uncharacterized ORF		1.0775094	1.1260079	0.46814883	0.8380814	0.55538946	0.5106152
AN4710	AN4710	Uncharacterized ORF||<I>S. cerevisiae</I> ortholog NSE4 has role in DNA repair and localizes to Smc5-Smc6 complex		0.7455787	1.005496	0.8923423	0.7884959	0.6933387	0.5930904
AN1993	AN1993	Uncharacterized ORF||Putative aspartate transaminase with a predicted role in alanine		0.8964525	1.1033887	0.7524801	0.61671317	0.5477276	0.7711476
AN10272	AN10272	Uncharacterized ORF		0.89582545	0.520988	0.5634039	0.88493234	0.4983932	0.74740535
AN4738	AN4738	Uncharacterized ORF		0.84220874	0.72189814	0.6669559	0.9615258	0.45720702	0.66815645
ankA	AN5822	Verified ORF||Serine/threonine protein kinase involved in DNA damage checkpoint and G2/M transition; ortholog of S. pombe wee1		0.7670228	0.5474878	0.6024499	0.8938006	0.2811817	0.6386004
AN0780	AN0780	Uncharacterized ORF||<I>S. cerevisiae</I> ortholog YER152C has 2-aminoadipate transaminase activity and localizes to nucleus		0.9419944	0.6149751	0.5607791	0.74378985	0.28426707	0.51673293
AN2456	AN2456	Uncharacterized ORF		1.0108598	0.8738618	0.5182545	0.7851907	0.24487074	0.8458156
AN4136	AN4136	Uncharacterized ORF		0.8060581	0.78659636	0.50734156	0.66158384	0.42809367	0.76553476
AN5503	AN5503	Uncharacterized ORF		0.7004397	0.10825293	1.1186446	0.3325753	0.73696554	0.6780719
AN11796	AN11796	Uncharacterized ORF		0.69125557	0.46345466	1.2234644	0.3047578	0.9658742	0.2518775
AN12172	AN12172	Uncharacterized ORF		1.0149658	0.5076765	0.9957354	0.35660845	0.72124517	0.4037358
AN7076	AN7076	Uncharacterized ORF		0.6934869	0.24511251	0.8293296	0.5563933	0.7484612	0.050983846
AN0414	AN0414	Uncharacterized ORF		0.67002213	0.550933	0.8373623	0.2895816	0.715904	0.15547699
AN12126	AN12126	Uncharacterized ORF		0.8202171	0.25544587	0.74531126	0.18686731	0.6366775	0.27598238
AN7982	AN7982	Uncharacterized ORF		0.15200317	0.9175378	0.7776076	0.41503754	0.41503754	0.4214638
AN8234	AN8234	Uncharacterized ORF||<I>S. cerevisiae</I> ortholog GLC8 has enzyme activator activity		0.42923138	0.5675981	0.5310956	0.38811967	0.27263278	0.8160571
AN3734	AN3734	similar to autophagy-related protein		0.31124014	0.6700211	0.56956106	0.57592684	0.39999756	0.82468563
AN3355	AN3355	Uncharacterized ORF		0.34276158	0.68850017	0.5872185	0.5519042	0.4971192	0.8479969
AN12057	AN12057	Uncharacterized ORF		0.39985105	0.4490791	0.5025003	0.5571445	0.47883415	0.79409575
AN2013	AN2013	Uncharacterized ORF		0.21185935	0.42905933	0.53652966	0.54774004	0.24997826	0.71343225
AN5446	AN5446	Uncharacterized ORF		0.005441746	0.6355666	0.4786946	0.5352705	0.5017535	0.72800136
AN4280	AN4280	Uncharacterized ORF		0.13576204	0.52155536	0.3127427	0.5164421	0.29165342	0.80661887
AN8292	AN8292	Uncharacterized ORF		0.19768059	0.57920325	0.30725837	0.7059387	0.3001735	0.7836063
AN8285	AN8285	Uncharacterized ORF||<I>S. cerevisiae</I> ortholog KIN28 has RNA polymerase II carboxy-terminal domain kinase activity and has role in positive regulation of transcription from RNA polymerase II promoter		0.2524945	0.684277	0.22496642	0.7046525	0.21495138	0.77798444
AN0930	AN0930	Uncharacterized ORF||<I>S. cerevisiae</I> ortholog YBR287W localizes to endoplasmic reticulum		0.3572862	0.57623476	0.26290232	0.5074604	0.3122994	0.9901426
AN1824	AN1824	Uncharacterized ORF		0.23170811	0.7386569	0.34534472	0.45905358	0.26833838	0.9865168
AN7432	AN7432	Uncharacterized ORF		0.23355663	0.6848457	0.33569852	0.549533	0.49020723	0.91147923
AN3987	AN3987	Uncharacterized ORF		0.056318365	0.63467467	0.37357464	0.6157109	0.3427327	0.8896898
AN0409	AN0409	Uncharacterized ORF		0.098642714	0.6511294	0.38711476	0.5992075	0.40467268	0.98550045
AN7080	AN7080	Uncharacterized ORF		0.16686429	0.40976253	0.25908723	0.5446986	0.5486989	0.7083449
AN2494	AN2494	Uncharacterized ORF		0.39034295	0.40671262	0.2171652	0.3724178	0.47526488	0.6587772
AN4733	AN4733	Uncharacterized ORF||<I>S. cerevisiae</I> ortholog SYG1 has role in signal transduction and localizes to plasma membrane		0.3266788	0.5818077	0.36488086	0.46054626	0.31275225	0.70335126
AN5179	AN5179	Uncharacterized ORF||<I>S. cerevisiae</I> ortholog DPH2 has role in peptidyl-diphthamide biosynthetic process from peptidyl-histidine and localizes to cytoplasm		0.2774994	0.5622988	0.38126224	0.4502131	0.4458984	0.63145375
AN5338	AN5338	Uncharacterized ORF		0.3281095	0.3150087	0.29924533	0.42189506	0.68961465	1.047129
AN1972	AN1972	Uncharacterized ORF		0.27653962	0.43414015	0.49016023	0.40994868	0.40617424	1.0464926
phkA	AN3102	Uncharacterized ORF||Putative histidine-containing phosphotransfer protein		0.063035905	0.5488009	0.38267192	0.20256718	0.49141863	0.7401859
AN4539	AN4539	Uncharacterized ORF||Ortholog of <i>S. cerevisiae</i> MOH1		0.2006948	0.5214385	0.55736494	0.17093284	0.6311754	0.85471183
acnA	AN7077	Verified ORF||Actinin-like protein; mutants display abnormal branching pattern		0.5388661	0.6545034	0.2577977	0.7520725	0.7104934	0.4974997
AN4880	AN4880	Uncharacterized ORF||<I>S. cerevisiae</I> ortholog YIL108W localizes to cytoplasm		0.5051226	0.5961772	0.24696597	1.0801028	0.44103274	0.63258046
AN10196	AN10196	Uncharacterized ORF		0.24997826	0.53841984	0.30357704	1.131627	0.5849625	0.9587773
AN5754	AN5754	Uncharacterized ORF		0.08734646	0.619698	0.6011206	0.7878001	0.21473888	0.66150403
AN6616	AN6616	Uncharacterized ORF		0.11985301	0.5913745	0.55878085	0.76669437	0.31931683	0.45469967
AN6876	AN6876	Uncharacterized ORF		0.06977032	0.5754272	0.6493531	1.0213736	0.5529724	0.62952805
AN4906	AN4906	Uncharacterized ORF		0.23112844	0.7028877	0.51613754	1.017439	0.59749216	0.54133195
nup42	AN4595	Verified ORF||Putative nuclear pore complex protein with homology to Saccharomyces cerevisiae Nup42p; localizes to the nuclear periphery during interphase and disperses throughout the cell during mitosis		0.23455624	0.79857314	0.4335457	0.975989	0.40355846	0.55213326
AN5620	AN5620	Uncharacterized ORF		0.2558704	0.6309051	0.407897	0.71713746	0.4870488	0.55140996
AN3081	AN3081	Uncharacterized ORF		0.14276692	0.59357864	0.36246237	0.8644684	0.49392262	0.6212351
AN3588	AN3588	Uncharacterized ORF||<I>S. cerevisiae</I> ortholog ALG12 has alpha-1		0.51423365	0.7940877	0.51645374	0.5160151	0.18663673	0.49163795
AN4036	AN4036	Uncharacterized ORF||<I>S. cerevisiae</I> ortholog GYP8 has Rab GTPase activator activity		0.47529024	0.8058552	0.32743847	0.82073015	0.25916654	0.4319653
AN3465	AN3465	Uncharacterized ORF		0.5001734	0.6316558	0.30812234	0.86569893	0.14359091	0.5012699
AN10940	AN10940	Uncharacterized ORF||<I>S. cerevisiae</I> ortholog MRM2 has rRNA (uridine-2'-O-)-methyltransferase activity		0.5778204	0.72379017	0.430979	0.77556837	0.0	0.47424313
AN3118	AN3118	Uncharacterized ORF||<I>S. cerevisiae</I> ortholog MUS81 has crossover junction endodeoxyribonuclease activity and has role in DNA repair		0.47848585	0.8814109	0.4888865	0.86896116	0.29394573	0.6638619
AN6369	AN6369	Uncharacterized ORF		0.33948645	0.8821635	0.63321763	0.7897823	0.45943162	0.7062688
AN1668	AN1668	Uncharacterized ORF||<I>S. cerevisiae</I> ortholog TFB3 has role in nucleotide-excision repair and localizes to TFIIK complex		0.30502844	0.8708415	0.5386121	0.84038156	0.37115568	0.69308776
AN2863	AN2863	Uncharacterized ORF||<I>S. cerevisiae</I> ortholog MTL1 has role in fungal-type cell wall organization		0.44060296	0.9538971	0.32438138	0.7972787	0.32291025	0.8323982
AN7439	AN7439	Uncharacterized ORF||<I>S. cerevisiae</I> ortholog DPB2 has double-stranded DNA binding and localizes to epsilon DNA polymerase complex		0.3688003	0.9347896	0.44714126	0.7364777	0.19213626	0.7430658
AN6587	AN6587	Uncharacterized ORF		0.37889028	0.8321228	0.53765684	0.9157311	0.13006052	0.4694853
AN0888	AN0888	Uncharacterized ORF		0.28872937	0.8465586	0.3169093	0.77971524	0.24389467	0.5951172
AN9420	AN9420	Uncharacterized ORF||Putative peptidyl-prolyl cis-trans isomerase (PPIase)		0.2823997	0.84131795	0.40082732	0.9413662	0.26580146	0.59114987
AN6261	AN6261	Uncharacterized ORF		0.2954199	0.93353945	0.35363698	0.96241975	0.1838787	0.6166007
seh1	AN5889	Uncharacterized ORF||Putative nuclear pore complex protein with homology to Saccharomyces cerevisiae Seh1p		0.42662552	0.8958916	0.20744202	0.5187288	0.19639726	0.80206066
AN7588	AN7588	Uncharacterized ORF||Putative ribulose-phosphate 3-epimerase with a predicted role in the pentose-phosphate shunt		0.5666127	1.0153633	0.3421455	0.4361737	0.323121	0.8362377
AN4057	AN4057	Uncharacterized ORF		0.7074025	0.86852396	0.26851103	0.6972112	0.10715959	0.7803767
AN5327	AN5327	Uncharacterized ORF		0.5405684	0.41895252	0.40632024	0.61598945	-0.035623875	0.32862276
AN10954	AN10954	Uncharacterized ORF		0.44800246	0.6075062	0.34884915	0.5346495	0.24380128	0.3236645
AN8707	AN8707	Uncharacterized ORF||Putative fumarate dehydratase with a predicted role in the TCA cycle		0.5209248	0.6756023	0.38390452	0.5384238	0.04194885	0.22788075
AN6694	AN6694	Uncharacterized ORF||<I>S. cerevisiae</I> ortholog CTF18 has role in double-strand break repair via homologous recombination		0.29633918	0.5709804	0.35202482	0.5878978	0.0755699	0.1857455
acuK	AN7468	Uncharacterized ORF||Putative binuclear zinc-cluster type transcriptional activator of gluconeogenesis		0.3325753	0.5242997	0.48220295	0.59168214	0.06558837	0.1976458
snaD	AN8244	Verified ORF||Coiled-coil protein associated with spindle pole body		0.40179852	0.48379672	0.5113241	0.5653494	0.102747045	0.31149584
AN10415	AN10415	Uncharacterized ORF||<I>S. cerevisiae</I> ortholog SMC6 has role in DNA repair		0.44241774	0.4515091	0.41805	0.48361185	0.1923154	0.23034666
AN9119	AN9119	Uncharacterized ORF		0.49925467	0.42096364	0.48015833	0.5070468	0.27575353	0.2429967
AN10454	AN10454	Uncharacterized ORF		0.4102505	0.41222134	0.3973904	0.48902953	0.11012276	0.13319318
AN5855	AN5855	Uncharacterized ORF		0.66119814	0.3184475	0.1303319	0.6251019	0.23187347	0.344383
AN6514	AN6514	Uncharacterized ORF||Ortholog of <i>S. cerevisiae</i> RAI1		0.6997981	0.5925225	0.42968422	0.7124406	0.3135922	0.39639652
AN10184	AN10184	Uncharacterized ORF||Protein predicted to have a role in pheromone precursor processing		0.5944727	0.44633368	0.44378647	0.77725655	0.3847549	0.23809111
AN0460	AN0460	Uncharacterized ORF		0.728698	0.37630507	0.39291468	0.74705446	0.32192808	0.256014
AN1399	AN1399	Uncharacterized ORF		0.14585085	0.73016036	0.17161143	0.59352446	0.33014867	0.6114347
AN6214	AN6214	Uncharacterized ORF||<I>S. cerevisiae</I> ortholog HAT1 has histone binding		0.2790582	0.7993365	0.2592798	0.5443346	0.20002961	0.48989266
ssoA	AN3416	NA		0.3782148	0.84214985	0.12254098	0.48662454	0.23334393	0.55192494
mecA	AN5820	Verified ORF||Cystathionine beta-synthase		0.32329258	0.6232927	0.13921688	0.3806085	0.27310207	0.7063326
AN6634	AN6634	Uncharacterized ORF		0.31475636	0.5509209	0.09565231	0.5487423	0.300754	0.69638383
AN9017	AN9017	Uncharacterized ORF		0.47261015	0.59122396	0.38319314	0.693837	0.29871342	0.50216216
AN10267	AN10267	Uncharacterized ORF		0.4431669	0.59985495	0.3251999	0.437699	0.22936204	0.5391342
AN1758	AN1758	Uncharacterized ORF		0.38610378	0.60643405	0.3489673	0.5880029	0.21698706	0.4829416
scaA	AN3372	Verified ORF||Putative DNA repair protein with homology to human nibrin; involved in S-phase recovery and G2-M checkpoint; transcript induced in response to DNA damaging agents; also known as campothecin resistance conferring protein rcaA		0.4045334	0.63182914	0.3548427	0.5206477	0.16438678	0.49288687
AN4714	AN4714	Uncharacterized ORF||<I>S. cerevisiae</I> ortholog YKL027W localizes to mitochondrial outer membrane		0.43650836	0.63225794	0.32568136	0.57393545	0.28014305	0.6137771
AN5797	AN5797	Uncharacterized ORF||<I>S. cerevisiae</I> ortholog VIP1 has role in inositol phosphate biosynthetic process		0.5515807	0.6692845	0.15239502	0.63778734	0.14080966	0.41348875
AN10240	AN10240	Uncharacterized ORF		0.45133364	0.6395451	0.24463633	0.6280312	0.06263843	0.52860993
AN7729	AN7729	Uncharacterized ORF||<I>S. cerevisiae</I> ortholog YCF1 has glutathione S-conjugate-exporting ATPase activity		0.4667261	0.47650358	0.21034479	0.54010826	0.17937185	0.4930956
AN6370	AN6370	Uncharacterized ORF		0.6905167	0.56747514	0.21802719	0.6017649	0.2680612	0.6222436
AN4002	AN4002	Uncharacterized ORF		0.58773965	0.548204	0.09953563	0.35614377	0.26651493	0.61552
AN11900	AN11900	Uncharacterized ORF		0.08424768	0.52170753	0.22812626	0.31031823	0.21131605	0.5120283
AN3462	AN3462	Uncharacterized ORF||<I>S. cerevisiae</I> ortholog MRF1 has translation release factor activity		0.22223449	0.4690094	0.21122989	0.43319306	0.08639753	0.4393239
AN2487	AN2487	Uncharacterized ORF||<I>S. cerevisiae</I> ortholog ARP5 has ATP-dependent 3'-5' DNA helicase activity		0.26971912	0.49982837	0.2656817	0.43499923	0.12816381	0.47462624
AN10858	AN10858	Uncharacterized ORF		0.35177648	0.6124593	0.18387008	0.4394813	0.11136112	0.4372488
AN5748	AN5748	Uncharacterized ORF||Putative mannosyl-oligosaccharide 1		0.15177763	0.558615	0.11057841	0.51942796	0.19943422	0.4978639
AN2886	AN2886	Uncharacterized ORF		-0.0111360075	0.47700647	0.35591266	0.40106714	0.43840152	0.51493794
AN6545	AN6545	Uncharacterized ORF		0.03218045	0.5849625	0.34195146	0.5323144	0.31015095	0.27830112
AN1227	AN1227	Uncharacterized ORF		0.1525804	0.5058186	0.41580108	0.48194954	0.21900983	0.4047167
AN6316	AN6316	" Uncharacterized ORF||This ORF was removed during preparation of Version 5 of the <i>A. nidulans</i> genome annotation; please see <A href=""http://www.aspergillusgenome.org/cgi-bin/locusHistory.pl?dbid=ASPL0000005181"">Locus History</A> for details"		0.10908155	0.41376698	0.3368703	0.5860355	0.3162593	0.38296077
srgD	AN5106	Uncharacterized ORF||Putative GTPase with a predicted role in ER to Golgi transport		0.09514507	0.43748185	0.22549784	0.5670171	0.19112971	0.30205357
mad2	AN2511	Verified ORF||Putative spindle assembly checkpoint protein that localizes to the nuclear pore complex		0.023139104	0.43290427	0.2526793	0.5528723	0.21938348	0.3424754
AN7661	AN7661	Uncharacterized ORF		0.33398324	0.48258063	0.25767615	0.6637999	0.18621461	0.41982353
AN11902	AN11902	Uncharacterized ORF		0.24317078	0.41952357	0.3054314	0.59082174	0.21324398	0.40338475
AN3025	AN3025	Uncharacterized ORF		0.26692134	0.5828109	0.16877127	0.6999766	0.2926922	0.35503015
AN10176	AN10176	Uncharacterized ORF		0.191426	0.61127377	0.36657196	0.66015	0.22463088	0.32192808
AN8255	AN8255	" Uncharacterized ORF||This ORF was removed during preparation of Version 5 of the <i>A. nidulans</i> genome annotation; please see <A href=""http://www.aspergillusgenome.org/cgi-bin/locusHistory.pl?dbid=ASPL0000015529"">Locus History</A> for details"		0.22190508	0.7429466	0.3211811	0.8064726	0.19507177	0.3582787
AN12204	AN12204	Uncharacterized ORF		0.21811177	0.6764991	0.32706657	0.7861826	0.24155466	0.3930949
AN4092	AN4092	Uncharacterized ORF		0.14505039	0.4886436	0.30365297	0.84176683	0.32930762	0.3923174
AN11853	AN11853	Uncharacterized ORF		0.19203721	0.51791465	0.37934583	0.71781677	0.29864505	0.41090494
AN11765	AN11765	Uncharacterized ORF		0.47832972	0.51240534	0.15367974	0.7506788	0.2647633	0.3274663
AN7481	AN7481	Uncharacterized ORF		0.38529012	0.5975625	0.30086643	0.8556101	0.22529233	0.3728093
AN4445	AN4445	Uncharacterized ORF||<I>S. cerevisiae</I> ortholog SWC4 has role in DNA repair		0.40581056	0.56166923	0.34661666	0.8067597	0.27430293	0.28881666
AN0291	AN0291	Uncharacterized ORF		0.23327048	0.613126	0.30097294	0.42442402	0.29411265	0.2554326
laeA	AN0807	Verified ORF||Regulator of secondary metabolism; component of the velvet complex composed of VelB		0.32010463	0.6435252	0.41503754	0.36142874	0.44188872	0.33869871
AN10073	AN10073	Uncharacterized ORF		0.43085742	0.6721793	0.29701546	0.6725124	0.4854268	0.3615982
AN9422	AN9422	Uncharacterized ORF		0.31466416	0.49959886	0.3785621	0.5782371	0.3923988	0.3108507
AN7002	AN7002	Uncharacterized ORF		0.3486274	0.5864459	0.45490193	0.4994615	0.42782202	0.25940955
AN10061	AN10061	Uncharacterized ORF		0.42520374	0.5150992	0.4772989	0.6852563	0.38268575	0.27266923
AN2457	AN2457	Uncharacterized ORF||<I>S. cerevisiae</I> ortholog DBR1 has RNA lariat debranching enzyme activity and has role in pseudohyphal growth		0.45496365	0.5328248	0.3756794	0.63076615	0.470267	0.33703494
AN3356	AN3356	Uncharacterized ORF		0.24192876	0.21286118	0.71876675	0.29626104	0.74874276	0.26737666
AN1123	AN1123	Uncharacterized ORF		0.5866255	0.16210547	0.50316846	0.22748493	0.81444436	0.4816227
AN1632	AN1632	Uncharacterized ORF||<I>S. cerevisiae</I> ortholog ATG1 has protein serine/threonine kinase activity and has role in CVT pathway		0.5746941	0.07417756	0.63464963	0.25750396	0.6267621	0.40701577
AN3637	AN3637	Uncharacterized ORF		0.38543102	0.5744493	0.73356706	0.40706673	0.7836588	0.845388
AN10527	AN10527	Uncharacterized ORF		0.2960075	0.4368583	0.63502234	0.44171843	0.7742659	0.6208457
AN6169	AN6169	Uncharacterized ORF		0.325032	0.27806643	0.7116421	0.3986919	0.93029535	0.5880806
AN6061	AN6061	Uncharacterized ORF		0.54319614	0.42002586	0.6570891	0.14982618	0.691487	0.6028223
AN3499	AN3499	Uncharacterized ORF		0.38834858	0.60436624	0.51858807	0.32723904	0.6898676	0.69546664
AN10556	AN10556	Uncharacterized ORF||<I>S. cerevisiae</I> ortholog UFD2 has ubiquitin-ubiquitin ligase activity		0.5893268	0.47657934	0.48978305	0.3143264	0.6915442	0.65121126
AN3016	AN3016	Uncharacterized ORF		0.5602592	0.55038005	0.75651366	0.70081335	0.75336	0.5551104
AN6999	AN6999	Uncharacterized ORF		0.31010267	0.3952011	0.58244246	0.68630326	0.64154595	0.64210635
AN10737	AN10737	Uncharacterized ORF		0.39007407	0.7136011	0.5278751	0.6029694	0.5034845	0.59727
AN9068	AN9068	Uncharacterized ORF		0.35698235	0.6120239	0.43728536	0.65356815	0.6956529	0.6037683
atfA	AN2911	Verified ORF||Basic-region leucine zipper transcription factor; plays a role in the response of conidia to stress		0.5036973	0.60190415	0.42570344	0.7173381	0.57994175	0.6363281
AN10360	AN10360	Uncharacterized ORF		0.2556127	0.56300807	0.74850184	0.5571729	0.6958784	0.42634922
pmeA	AN3390	Verified ORF||Protein with pectinesterase activity		0.32192808	0.4786536	1.0143553	0.38827065	0.66296506	0.5025003
AN4657	AN4657	Uncharacterized ORF		0.16729471	0.4796547	0.44360667	0.76830214	0.6553519	0.10922904
uvsI	AN4789	Verified ORF||Protein involved in the response to UV; ortholog of <I>S. cerevisiae</I> Rev3p		0.3232214	0.339206	0.58957916	0.56071496	0.7669029	0.17402947
AN0004	AN0004	Gypsy element-related		0.26312488	0.3650502	0.57902193	0.5170703	0.5928385	0.30230394
AN2670	AN2670	Uncharacterized ORF||Ortholog of <i>S. cerevisiae</i> YGR109W-B		0.20082499	0.35726592	0.4782886	0.5532136	0.57602423	0.32580817
AN7846	AN7846	Uncharacterized ORF		0.18859111	0.36432105	0.44907632	0.52571374	0.5879288	0.29896143
AN10687	AN10687	Uncharacterized ORF		0.21441665	0.346318	0.44052362	0.51566136	0.5604869	0.29874432
AN2039	AN2039	Uncharacterized ORF		0.45251223	0.35845402	0.4713057	0.55799544	0.7842713	0.42742115
AN12106	AN12106	Uncharacterized ORF		0.3005788	0.29218078	0.35967022	0.79766154	0.75336	0.39427897
AN9106	AN9106	Uncharacterized ORF||<I>S. cerevisiae</I> ortholog TGL2 has triglyceride lipase activity		0.2688872	0.20858668	0.41416818	0.49484083	0.35119686	0.19836695
AN11866	AN11866	Uncharacterized ORF		0.3543356	0.26691547	0.36476666	0.5115472	0.2998177	0.17949608
AN6493	AN6493	Uncharacterized ORF||<I>S. cerevisiae</I> ortholog SEC15 has protein binding and localizes to exocyst		0.2931163	0.21973574	0.31892696	0.6010586	0.3454452	0.06558837
AN5112	AN5112	Uncharacterized ORF		0.39555714	0.3639302	0.32493687	0.7033194	0.27180466	0.10722091
AN8864	AN8864	Uncharacterized ORF||<I>S. cerevisiae</I> ortholog YPK9 localizes to fungal-type vacuole membrane		0.2865228	0.4049369	0.36513257	0.61494994	0.17041518	0.17741056
AN4098	AN4098	Uncharacterized ORF		0.3622993	0.43124482	0.31833607	0.54019827	0.27100828	0.2568122
AN8240	AN8240	Uncharacterized ORF		0.29975134	0.43577847	0.39216307	0.7327057	0.26714757	0.27590054
AN4149	AN4149	Uncharacterized ORF		0.32357597	0.35075673	0.5112528	0.7750142	0.35693455	0.13430113
AN2441	AN2441	Uncharacterized ORF		0.28182012	0.24075043	0.5546426	0.61710095	0.37514168	0.084922545
AN11966	AN11966	Uncharacterized ORF		0.24792752	0.5443206	0.43609908	0.39854944	0.47643808	0.0
AN10604	AN10604	Uncharacterized ORF		0.3756936	0.35262176	0.36515114	0.41550323	0.45970652	0.20051521
AN12120	AN12120	Uncharacterized ORF		0.3883738	0.32868546	0.44651568	0.47690278	0.5604679	0.10844677
AN11371	AN11371	Uncharacterized ORF		0.5849625	0.32192808	0.73696554	0.73696554	0.2954559	0.09310948
AN8201	AN8201	Uncharacterized ORF||Ortholog of <i>S. cerevisiae</i> SSL2		0.63463646	0.4673069	0.5833397	0.73146904	0.3681109	0.033304863
AN1404	AN1404	Uncharacterized ORF		0.4715538	0.30501217	0.60404044	0.61041987	0.45244196	-0.03882845
AN5817	AN5817	Uncharacterized ORF||Putative gamma-glutamyl kinase with a predicted role in proline metabolism		0.5065656	0.4026111	0.567942	0.59817725	0.25110674	0.002671683
AN6176	AN6176	Uncharacterized ORF||<I>S. cerevisiae</I> ortholog RBL2 has beta-tubulin binding		0.42393762	0.49006876	0.6686291	0.68649787	0.3529882	-0.025006779
AN8186	AN8186	Uncharacterized ORF		0.42405438	0.44410002	0.79526424	0.766447	0.39011988	0.124179386
AN4335	AN4335	Uncharacterized ORF		0.44541112	0.3666329	0.6212379	0.79916936	0.38156274	0.2832246
AN9381	AN9381	Uncharacterized ORF		0.52195275	0.41163084	0.74072015	0.80081207	0.37851158	0.22867177
AN1392	AN1392	Uncharacterized ORF		0.4082162	0.5650872	0.65779793	0.44057253	0.46432313	0.14491367
AN9059	AN9059	Uncharacterized ORF		0.63166535	0.46897548	0.70241684	0.48969853	0.520007	0.3117055
AN11694	AN11694	Uncharacterized ORF		0.6260759	0.38561374	0.6780719	0.42594016	0.54632986	0.117325716
AN3040	AN3040	Uncharacterized ORF		0.5586657	0.57543975	0.6216683	0.6252552	0.34216556	0.20147172
AN6227	AN6227	Uncharacterized ORF		0.6890015	0.45856944	0.5802298	0.5266082	0.31406486	0.11579696
xprG	AN1414	Verified ORF||p53-like transcription factor that contains a Ndt80-like DNA-binding domain; transcriptional regulator of extracellular proteases; putative acid phosphatase with a predicted role in gluconic acid and gluconate metabolism		0.47378364	0.40172133	0.46352437	0.6695585	0.45287326	0.16109036
AN5812	AN5812	Uncharacterized ORF||<I>S. cerevisiae</I> ortholog LAP2 has aminopeptidase activity		0.47676203	0.38191545	0.62710136	0.5871386	0.3917776	0.2548229
AN2963	AN2963	Uncharacterized ORF||<I>S. cerevisiae</I> ortholog SMC1 has DNA secondary structure binding		0.5627682	0.44930735	0.56517947	0.47110263	0.44470048	0.18385479
AN2098	AN2098	Uncharacterized ORF		0.48834327	0.4633182	0.5609808	0.49593917	0.48644543	0.21328062
hxB	AN1637	Verified ORF||Putative molybdenum cofactor sulfurase; mutants fail to accumulate uric acid		0.3841005	0.08634084	0.4455125	0.5392496	0.5940648	0.45632032
AN0863	AN0863	Uncharacterized ORF		0.4055927	0.06878402	0.4522176	0.66951203	0.2649465	0.31482372
AN2236	AN2236	Uncharacterized ORF		0.39091468	-0.016301809	0.48433012	0.5013046	0.35781264	0.26848888
AN10875	AN10875	Uncharacterized ORF		0.13289426	0.23061287	0.57190627	0.67093575	0.18762694	0.41503754
AN0903	AN0903	Uncharacterized ORF		0.3428877	0.09019788	0.6966078	0.8534513	0.56071496	0.5849625
AN2410	AN2410	Uncharacterized ORF		0.8761226	0.35270837	0.69868505	0.40095863	0.35320055	0.12645872
AN6443	AN6443	Uncharacterized ORF||<I>S. cerevisiae</I> ortholog YOR1 localizes to membrane fraction		0.740305	0.37098226	0.5404833	0.40510145	0.5061109	0.53044766
AN12229	AN12229	Uncharacterized ORF		0.6571819	0.35346642	0.6632157	0.3496106	0.5061407	0.4287034
orlA	AN3441	Verified ORF||Trehalose 6-phosphate phosphatase		0.8643873	0.48590386	0.40772212	0.3670054	0.3254003	0.41559285
mcnB	AN8858	Verified ORF||Forkhead-like transcription factor; multi-copy suppressor of nimA1		0.4481458	0.4731533	0.6473682	0.23214847	0.35631925	0.15644513
AN11098	AN11098	Uncharacterized ORF		0.48798254	0.4270101	0.5135898	0.19586568	0.3302347	0.020017877
AN11170	AN11170	Uncharacterized ORF		0.44745898	0.41503754	0.41503754	0.19264515	0.30812234	0.041820213
AN4701	AN4701	Uncharacterized ORF		0.633461	0.40019932	0.61228067	0.12476406	0.5795184	0.13611248
AN1527	AN1527	Uncharacterized ORF||<I>S. cerevisiae</I> ortholog YDR262W localizes to fungal-type vacuole		0.63512903	0.20260842	0.5799848	0.15803131	0.44850755	0.1937983
AN5955	AN5955	Uncharacterized ORF		0.69229656	0.4659384	0.43480077	0.22969721	0.4854268	0.13750355
AN3925	AN3925	Uncharacterized ORF		0.5624156	0.4218862	0.4368879	0.32653496	0.5707881	0.1949645
AN1028	AN1028	Uncharacterized ORF		0.8169538	0.42101634	0.48849967	0.24497785	0.39808437	0.24536571
gprE	AN9199	Uncharacterized ORF||Putative G-protein coupled receptor		0.8158409	0.3829133	0.48645955	0.32853717	0.3877026	0.14438985
sdeB	AN4135	Uncharacterized ORF||Putative delta-9-stearic acid desaturase; converts palmitic acid and stearic acid to palmitoleic acid and oleic acid; null mutant has decreased fatty acid content; synthetically lethal with sdeA mutation		0.5067066	0.3101175	0.39608824	-0.014221023	0.27086163	0.49266028
AN8750	AN8750	Uncharacterized ORF		0.5065847	0.29094145	0.36539507	0.04239148	0.42521885	0.44565976
AN8195	AN8195	Uncharacterized ORF		0.40964422	0.309328	0.32862276	0.16046466	0.3833287	0.3923174
AN10262	AN10262	Uncharacterized ORF		0.5681623	0.27858713	0.27972093	0.033060823	0.32178238	0.32768735
AN4612	AN4612	Uncharacterized ORF		0.6449747	0.52451	0.32387897	0.12605344	0.24226016	0.35874832
AN7291	AN7291	Uncharacterized ORF		0.7010087	0.3648094	0.36540294	0.15355018	0.34246156	0.31869698
AN7342	AN7342	Uncharacterized ORF		0.095952936	0.2697047	0.28040153	0.24988092	0.39544967	0.5501412
tcsB	AN1800	Verified ORF||Transmembrane histidine kinase		0.13853227	0.2591371	0.20539773	0.09377828	0.33687454	0.5014756
AN0213	AN0213	Uncharacterized ORF		0.15888947	0.13452816	0.4063445	0.28840807	0.37213227	0.41580468
AN7379	AN7379	Uncharacterized ORF||<I>S. cerevisiae</I> ortholog TEA1 has sequence-specific DNA binding		0.32192808	0.169925	0.41503754	0.15200317	0.29698172	0.26303446
AN3239	AN3239	Uncharacterized ORF		0.40939093	0.3150459	0.5772722	0.15581465	0.47358721	0.47996622
AN10088	AN10088	Uncharacterized ORF||<I>S. cerevisiae</I> ortholog SDS22 has role in chromosome segregation		0.50490224	0.21617065	0.46639577	0.2358943	0.4074895	0.3754734
AN6008	AN6008	the feature AN6008 is a fragment of the feature AN6009		0.33284882	0.30208847	0.42385724	0.191426	0.313585	0.65068144
AN4216	AN4216	Uncharacterized ORF||<I>S. cerevisiae</I> ortholog AIM18 localizes to mitochondrion		0.26657453	0.5015988	0.47922692	0.27866626	0.28948563	0.583382
AN0662	AN0662	Uncharacterized ORF||Putative adenosine deaminase with a predicted role in nucleotide salvage pathways		0.4612029	0.120805494	0.30262917	0.21329649	0.18960245	0.12599765
AN3746	AN3746	Uncharacterized ORF		0.46234325	0.16915783	0.14177397	0.276384	0.26303446	0.12889773
AN1481	AN1481	Uncharacterized ORF		0.58216393	0.25131467	0.11885475	0.20645086	0.23831202	0.23066373
AN3998	AN3998	Uncharacterized ORF||Transcript induced in response to calcium dichloride in a CrzA-dependent manner		0.416965	0.2778762	0.15032758	0.27625293	0.34764245	0.45066142
AN10640	AN10640	Uncharacterized ORF		0.31458616	0.41350192	0.2024929	0.47457948	0.40632024	0.30485457
hstA	AN11067	Uncharacterized ORF||Putative histone deacetylase		0.21412477	0.2321735	0.2614756	0.5303243	0.35062078	0.39854944
AN10045	AN10045	Uncharacterized ORF		0.34298965	0.23379724	0.30702525	0.45584366	0.27301854	0.33235553
AN10677	AN10677	Uncharacterized ORF||<I>S. cerevisiae</I> ortholog RAD54 has role in DNA geometric change		0.15581788	0.3877218	0.24716711	0.39463133	0.24245803	0.3514724
AN9471	AN9471	Uncharacterized ORF		0.20361924	0.31853414	0.25979844	0.34637645	0.2137465	0.4323343
AN0703	AN0703	Uncharacterized ORF||<I>S. cerevisiae</I> ortholog RAV1 has role in early endosome to late endosome transport		0.11819431	0.23273621	0.2761879	0.28135687	0.10457684	0.28696337
AN8681	AN8681	Uncharacterized ORF||ORF that was absent from the original release of version 4 of the A. nidulans annotation		0.16974781	0.30052	0.39789316	0.24458943	0.17426649	0.2712477
AN2975	AN2975	Uncharacterized ORF||<I>S. cerevisiae</I> ortholog VMA21 has role in vacuolar proton-transporting V-type ATPase complex assembly and localizes to endoplasmic reticulum membrane		0.0960836	0.34073	0.37527573	0.37559086	0.38921145	0.24980947
AN1085	AN1085	Uncharacterized ORF||<I>S. cerevisiae</I> ortholog SEY1 has GTPase activity		0.038386375	0.19553922	0.28364328	0.36797684	0.21087627	0.15670125
kipA	AN8286	Verified ORF||Kinesin		0.13275528	0.36720902	0.30086643	0.42786154	0.26303446	0.18876162
AN2686	AN2686	Uncharacterized ORF		0.064363524	0.3437298	0.30578595	0.50636095	0.15802115	0.19366747
AN3186	AN3186	Uncharacterized ORF		0.111189805	0.33197138	0.1854367	0.40482286	0.16859959	0.2489133
AN9464	AN9464	Uncharacterized ORF		0.031152451	0.277534	0.15874311	0.4072518	0.27198598	0.19200318
AN0624	AN0624	Uncharacterized ORF||<I>S. cerevisiae</I> ortholog YDR132C localizes to nucleus		0.23145442	0.25395364	0.27460337	0.34734482	0.2728759	0.127022
gcpC	AN4867	Verified ORF||Putative gamma-tubulin complex protein 3		0.19984815	0.20911999	0.34300268	0.319745	0.17449768	0.046626125
AN1221	AN1221	Uncharacterized ORF		0.15823585	0.27281544	0.2951487	0.36842653	0.1392578	0.06158775
AN7103	AN7103	Uncharacterized ORF||Protein with homology to Cockayne's syndrome nucleotide excision repair protein		0.3153721	0.19360763	0.36851886	0.40317565	0.23697299	0.049307656
AN7492	AN7492	Uncharacterized ORF||<I>S. cerevisiae</I> ortholog DCS1 has m7G(5')pppN diphosphatase activity and has role in nuclear-transcribed mRNA catabolic process		0.25426427	0.28669086	0.3465719	0.50489813	0.10691528	0.07518745
AN0114	AN0114	Uncharacterized ORF		0.26553693	0.2607279	0.3029487	0.46590152	0.18564327	0.038168818
AN9018	AN9018	Uncharacterized ORF		0.33674625	0.4113015	0.26878226	0.36971754	0.051047593	0.19605005
AN1442	AN1442	Uncharacterized ORF||<I>S. cerevisiae</I> ortholog SEC66 has role in filamentous growth		0.26895228	0.42343488	0.27254692	0.30444074	0.13453192	0.25981724
AN10437	AN10437	Uncharacterized ORF||<I>S. cerevisiae</I> ortholog NIF3 localizes to mitochondrion		0.26783425	0.36505392	0.3716897	0.37121418	0.10658291	0.087926514
AN8630	AN8630	Uncharacterized ORF		0.2293035	0.29585454	0.3021748	0.3948473	0.13133654	0.22474597
AN0837	AN0837	Uncharacterized ORF||Protein with similarity to mammalian fragmin; predicted role in actin filament severing		0.19883768	0.29357395	0.30485457	0.35876924	0.014796917	0.20004503
AN4315	AN4315	Uncharacterized ORF||<I>S. cerevisiae</I> ortholog GCN20 has role in regulation of translational elongation and localizes to cytosol		0.28146613	0.26444045	0.25158614	0.3727612	0.081111506	0.11875402
AN4979	AN4979	Uncharacterized ORF		0.29830188	0.19006081	0.20765261	0.3610943	0.109334275	0.091517225
AN9265	AN9265	Uncharacterized ORF		0.2895066	0.32192808	0.36257005	0.22239237	0.30812234	0.15200317
AN5961	AN5961	Uncharacterized ORF		0.42084315	0.40161702	0.2837929	0.3339007	0.2837929	0.10691528
AN5826	AN5826	NA		0.34007543	0.36587146	0.2569727	0.3091041	0.37923676	0.21916851
AN1424	AN1424	Uncharacterized ORF		0.2847295	0.5322211	0.13210353	0.279154	0.19264515	0.16505925
AN3231	AN3231	Uncharacterized ORF		0.3771295	0.4694853	0.17467856	0.19264515	0.24473357	0.32400236
mad1	AN0696	Verified ORF||Putative spindle assembly checkpoint protein that localizes to the nuclear pore complex		0.22637221	0.44028535	0.14954542	0.49583086	0.15041684	0.25328645
AN2434	AN2434	Uncharacterized ORF		0.25580716	0.39303806	0.0835647	0.26354346	0.086508974	0.3720499
AN0065	AN0065	Uncharacterized ORF||Ortholog of <i>S. cerevisiae</i> SWD2		0.19614252	0.37397483	0.13750355	0.35693455	0.07038926	0.3160275
AN7502	AN7502	Uncharacterized ORF||Putative uridine kinase with a predicted role in pyrimidine metabolism		0.27782854	0.40794104	0.10752839	0.33983234	0.22770128	0.26998714
AN10753	AN10753	Uncharacterized ORF||<I>S. cerevisiae</I> ortholog ADE8 localizes to nucleus		0.25512382	0.4158542	0.12395356	0.31918326	0.1296756	0.275302
AN0193	AN0193	Uncharacterized ORF||Ortholog of <i>S. cerevisiae</i> YJR142W		0.28767067	0.3927364	0.15461758	0.375069	0.16220337	0.2811245
AN7732	AN7732	Uncharacterized ORF		0.29218078	0.35536063	0.16046466	0.34660408	0.15770897	0.23565945
AN2244	AN2244	Uncharacterized ORF||<I>S. cerevisiae</I> ortholog RBG2 localizes to cytoplasm		0.38364512	0.49453202	0.24926062	0.6195664	0.09716268	0.21351157
AN11005	AN11005	Uncharacterized ORF||<I>S. cerevisiae</I> ortholog FRA1 has role in negative regulation of transcription from RNA polymerase II promoter in response to iron and localizes to cytosol		0.39924362	0.44046596	0.19744603	0.47613755	0.05372905	0.19512406
AN7758	AN7758	Uncharacterized ORF		0.4831328	0.5669286	0.3714301	0.30851388	0.1557248	0.2703793
uvsF	AN6303	Verified ORF||Protein with similarity to DNA replication factor C; mutations cause hypersensitivity to UV		0.39960742	0.5835284	0.32268915	0.36179924	0.25487205	0.21614799
AN1977	AN1977	Uncharacterized ORF		0.50165987	0.47007892	0.27853552	0.4066253	0.1679447	0.17246719
AN3097	AN3097	Uncharacterized ORF		0.4857405	0.31958035	0.1890338	0.33592582	0.18383253	0.19871959
AN4271	AN4271	Uncharacterized ORF||<I>S. cerevisiae</I> ortholog RAD7 has role in nucleotide-excision repair		0.4999264	0.42018074	0.1576339	0.33238244	0.09446466	0.17302988
AN6627	AN6627	Uncharacterized ORF||<I>S. cerevisiae</I> ortholog SRP101 has GTP binding		0.45094	0.39294454	0.1236977	0.3760395	0.14187405	0.29747984
AN0957	AN0957	" Uncharacterized ORF||This ORF was removed during preparation of Version 5 of the <i>A. nidulans</i> genome annotation; please see <A href=""http://www.aspergillusgenome.org/cgi-bin/locusHistory.pl?dbid=ASPL0000057410"">Locus History</A> for details"		0.18214214	0.42964554	0.27457154	0.097599454	0.13267042	0.37324485
AN4399	AN4399	Uncharacterized ORF||<I>S. cerevisiae</I> ortholog UBC9 has SUMO ligase activity		0.25765127	0.22489609	0.09488261	0.16790015	0.284977	0.31480366
AN8716	AN8716	Uncharacterized ORF		0.18494207	0.1692597	0.24813113	0.0690416	0.29884443	0.32964593
AN9061	AN9061	Uncharacterized ORF		0.32930762	0.2556006	0.19602768	0.0	0.21412477	0.1273793
ladC	AN8552	Uncharacterized ORF||Putative L-arabinitol 4-dehydrogenase with a predicted role in L-arabinose/arabitol and D-xylose/D		0.22239237	0.41503754	0.12553093	0.169925	0.2954559	0.05062605
AN11571	AN11571	Uncharacterized ORF		0.15200317	0.2895066	0.19264515	0.19264515	0.2115041	0.0
AN1352	AN1352	Uncharacterized ORF||Ortholog of <i>S. cerevisiae</i> KSH1		0.1125375	0.282581	0.20925656	0.20382144	0.3303403	0.053382207
AN8875	AN8875	Uncharacterized ORF||<I>S. cerevisiae</I> ortholog YEA4 has UDP-N-acetylglucosamine transmembrane transporter activity and has role in transmembrane transport		0.14075395	0.1222904	0.15463874	0.23404527	0.19658862	0.005313753
AN3217	AN3217	Uncharacterized ORF		0.12130633	0.08439221	0.08365786	0.16128092	0.19264515	0.084888816
AN0093	AN0093	Uncharacterized ORF||Ortholog of <i>S. cerevisiae</i> YML020W		0.18467532	0.03481961	0.2399644	0.25600493	0.19176078	0.073134765
AN3834	AN3834	Uncharacterized ORF		0.24144076	0.23289736	0.28228673	0.2381372	0.15332843	0.08333226
AN4818	AN4818	Uncharacterized ORF||Putative histidine-containing phosphotransfer protein		0.2829114	0.18087055	0.19618486	0.23403136	0.16965821	0.08516738
AN5638	AN5638	Uncharacterized ORF||<I>S. cerevisiae</I> ortholog OTU2 localizes to ribosome		0.16508226	0.12767243	0.22449017	0.18775679	0.19671857	0.14904995
AN0715	AN0715	Uncharacterized ORF		0.20589048	0.2239142	0.3016307	0.13492966	0.18165638	0.15998755
AN0804	AN0804	Uncharacterized ORF||<I>S. cerevisiae</I> ortholog THG1 has tRNA guanylyltransferase activity		0.24473357	0.18496884	0.22902545	0.18667571	0.18478289	0.23190787
AN0897	AN0897	Uncharacterized ORF||Ortholog of <i>S. cerevisiae</i> YOR111W		0.17510696	0.29040533	0.23053797	0.14920117	0.014868242	0.14678726
AN3921	AN3921	Uncharacterized ORF		0.15082493	0.36904535	0.2655239	0.18789148	0.030588338	0.14963612
AN6922	AN6922	Uncharacterized ORF||<I>S. cerevisiae</I> ortholog TMA46 localizes to ribosome		0.10625078	0.24144949	0.11018299	0.20841834	0.108805984	0.3183438
AN10236	AN10236	Uncharacterized ORF		0.07527087	0.3027297	0.18503192	0.23410302	0.27092233	0.21804701
AN5880	AN5880	Uncharacterized ORF||Ortholog of <i>S. cerevisiae</i> VMA7		0.10046617	0.35947117	0.045439728	0.28718945	0.20025672	0.28542763
AN0168	AN0168	Uncharacterized ORF		0.1335085	0.34972653	0.023934681	0.21272925	0.2525801	0.23846714
AN4632	AN4632	Uncharacterized ORF		0.10933667	0.19706188	0.09642981	0.1339145	0.09718455	0.14263763
AN1209	AN1209	Uncharacterized ORF||<I>S. cerevisiae</I> ortholog NAS6 has role in proteasome regulatory particle assembly		0.16593914	0.27099305	0.12233559	0.111660406	0.12605344	0.14484337
AN7426	AN7426	Uncharacterized ORF		0.06639752	0.30097768	0.10309343	0.32341957	0.20755284	0.10696414
AN8806	AN8806	Uncharacterized ORF		0.044154283	0.207718	0.098778106	0.21913794	0.16593914	0.119415164
AN0328	AN0328	Uncharacterized ORF		0.14839186	0.1863035	0.111202545	0.2636294	0.06384648	0.13511696
AN4269	AN4269	Uncharacterized ORF||<I>S. cerevisiae</I> ortholog RPB11 has DNA-directed RNA polymerase activity		0.189337	0.18456106	0.12626964	0.26816204	0.21577707	0.14647095
agdB	AN8953	Verified ORF||Putative alpha-glucosidase with a predicted role in maltose metabolism; transcriptionally induced by isomaltose		-3.0584044	-3.7955294	-3.6187027	-4.848227	-3.3406243	-4.837943
stcQ	AN7810	Uncharacterized ORF||Putative aflatoxin biosynthesis protein with a role in aflatoxin/sterigmatocystin biosynthesis; member of the sterigmatocystin biosynthesis gene cluster		-4.485427	-2.8875253	-4.890771	-3.7625008	-2.511899	-0.14684144
AN5605	AN5605	NA		-4.995896	-2.807355	-5.2605276	-3.5676847	-2.847997	0.0
AN12089	AN12089	Uncharacterized ORF		-4.788686	-2.3996074	-4.5977864	-4.650254	-4.019591	-2.2120504
AN11017	AN11017	Uncharacterized ORF		-4.3923173	-2.680382	-4.8471255	-4.0544477	-3.2797484	-1.928107
stcI	AN7816	Uncharacterized ORF||Putative sterigmatocystin biosynthesis lipase/esterase with a predicted role in sterigmatocystin/aflatoxin biosynthesis; member of the sterigmatocystin biosynthesis gene cluster		-4.3610663	-2.6737716	-4.4315524	-3.6553519	-3.7432246	-1.6780719
AN12090	AN12090	Uncharacterized ORF		-5.2779846	-2.9967175	-4.7015276	-4.4337015	-4.527881	-3.3161457
AN7809	AN7809	Uncharacterized ORF		-3.6111724	-1.2032837	-3.545113	-3.5277376	-3.9508684	-1.7513208
stcN	AN7812	Uncharacterized ORF||Putative versicolorin B synthase with a predicted role in sterigmatocystin/aflatoxin biosynthesis; member of the sterigmatocystin biosynthesis gene cluster		-3.8467035	-2.0824623	-3.429616	-3.7369654	-3.295933	-1.602036
stcE	AN7821	Uncharacterized ORF||Putative norsolorinic acid reductase with a predicted role in sterigmatocystin/aflatoxin biosynthesis; member of the sterigmatocystin biosynthesis gene cluster		-4.2387867	-2.6531339	-3.650254	-2.0132968	-3.7180874	-2.0939763
alcM	AN8980	Verified ORF		-1.6238452	-4.484445	-1.5226438	-4.918012	-1.8552104	-3.9452732
AN3776	AN3776	Uncharacterized ORF		-1.5350509	-4.3078103	-1.8220271	-4.918766	-3.0035317	-4.2064347
AN0473	AN0473	Uncharacterized ORF		-2.2364514	-3.6095834	-2.5489576	-4.7467446	-2.6482275	-3.6320932
AN9303	AN9303	Uncharacterized ORF		-2.109229	-3.5429683	-2.31797	-3.4171827	-2.2326608	-3.0972219
alcS	AN8981	Verified ORF||Protein with homology to GPR1/FUN34/YaaH family members; Deletion or overexpression strains grow normally on ethanol or acetate as a sole carbon source		-2.3399978	-3.2540164	-2.010077	-3.446859	-2.7100577	-2.9968104
AN7232	AN7232	Uncharacterized ORF		-0.07290051	-2.4964259	-1.7522913	-3.7593334	-2.813988	-3.0356238
AN11476	AN11476	Uncharacterized ORF		-0.45991915	-2.3427615	-2.1768777	-3.1465042	-2.8598225	-3.629859
gprC	AN3765	Uncharacterized ORF||Putative G-protein coupled receptor		-0.5628583	-2.6203678	-1.9537444	-3.7074466	-2.7243655	-3.5545888
AN3206	AN3206	Uncharacterized ORF||Putative aryl-alcohol oxidase-related protein; protein expressed at decreased levels in a hapX mutant versus wild-type		-0.93342066	-3.1449764	-2.3812623	-3.9728844	-3.0985775	-3.2014606
AN7932	AN7932	Uncharacterized ORF		-1.5074837	-3.6520767	-4.017922	-3.6774087	-1.3882706	-3.062612
AN7860	AN7860	Uncharacterized ORF		-1.2944473	-2.5520978	-1.8624965	-3.7481928	-1.6698513	-2.1643867
AN0010	AN0010	similar to amino acid transporter		-0.753234	-2.7266238	-3.1848752	-4.3284707	-1.2370392	-2.1010861
AN8901	AN8901	Uncharacterized ORF		-2.2563398	-3.788496	-2.2278059	-4.115477	-0.5563933	-1.6476983
NA	E1A_r60_n9	NA		-3.015429	-2.6939712	-2.5211422	-3.171267	-2.1048431	-1.8660524
AN6476	AN6476	Uncharacterized ORF		-2.127771	-2.048025	-2.54638	-3.1050947	-1.8525295	-0.8024578
AN1567	AN1567	Uncharacterized ORF		-2.1386447	-2.093574	-2.8276021	-3.5682771	-1.8290236	-0.88106114
AN7713	AN7713	Uncharacterized ORF		-1.9175378	-2.646363	-2.9175377	-3.2326608	-1.3293077	-1.2016339
AN10005	AN10005	Uncharacterized ORF		-2.142958	-3.50696	-1.2868812	-2.1264234	-0.16349874	-3.3588548
AN0567	AN0567	Uncharacterized ORF||Putative alcohol oxidase with a predicted role in glycerol metabolism		-1.0688951	-3.186273	-1.7522134	-1.7870289	-1.5962778	-3.8666267
AN10326	AN10326	Uncharacterized ORF		-1.4714508	-3.3325925	-1.1329514	-2.81015	-1.3803447	-4.538246
cpeA	AN7388	Verified ORF||Putative catalase-peroxidase with a predicted role in gluconic acid and gluconate metabolism; protein also identified as laccase II which is expressed during sexual development		-1.6545033	-3.9520164	-1.0274807	-2.7209706	-1.3479233	-4.109489
AN7817	AN7817	Uncharacterized ORF||Putative protein with a predicted role in sterigmatocystin/aflatoxin biosynthesis		-2.488578	-2.42429	-2.4442186	-2.3949916	-2.9860609	-3.2223923
mcsA	AN6650	Verified ORF||Methylcitrate synthase with a predicted role in the methylcitrate pathway or the TCA cycle		-1.0078622	-1.6200961	-0.54717785	-1.5620729	-1.4594315	-2.641546
exgA	AN1332	Uncharacterized ORF||Putative exo-1		-0.33984998	-1.964667	-0.5008983	-1.2985234	-1.2746224	-2.3018904
AN9342	AN9342	Uncharacterized ORF		-0.5037665	-1.5749089	-0.8539218	-0.9894393	-1.5152535	-2.2546399
AN10764	AN10764	Uncharacterized ORF		-0.72436553	-2.1967378	-1.0303736	-1.2726846	-0.96962637	-2.7500217
AN0364	AN0364	Uncharacterized ORF		-1.0238467	-1.6208396	-1.1391628	-1.2117451	-1.9259994	-3.234776
AN5331	AN5331	Uncharacterized ORF		-0.87036467	-2.4039466	-1.0021263	-1.8060837	-2.0219784	-3.3236146
AN2023	AN2023	Uncharacterized ORF		-0.9299903	-2.1589036	-0.9874365	-1.9320703	-1.721284	-3.1987798
AN11341	AN11341	Uncharacterized ORF		-2.3089015	-2.0118048	-1.2948718	-2.061899	-2.3710227	-2.71581
tdiE	AN8520	Verified ORF||Protein required for terrequinone A biosynthesis; member of the tdi (terrequinone A biosynthesis) gene cluster; transcriptionally regulated by LaeA		-1.7698802	-2.4036233	-1.1791083	-1.0873094	-2.4232113	-2.7363436
AN2319	AN2319	Uncharacterized ORF		-0.3816975	-1.6296654	-1.5318722	-2.491216	-2.662965	-2.4405725
AN3567	AN3567	Uncharacterized ORF		-0.6618035	-2.02706	-2.2781239	-2.5561833	-2.6524389	-3.102021
AN2578	AN2578	Uncharacterized ORF		-1.2240443	-1.7428741	-1.8702401	-2.9016573	-2.8794286	-2.7086678
AN8547	AN8547	Uncharacterized ORF||Putative aryl-alcohol oxidase-related protein		-0.9301307	-2.0206525	-1.9014688	-3.2186778	-2.944558	-2.6877036
AN5067	AN5067	Uncharacterized ORF		-0.7908862	-1.6289665	-1.503853	-1.813737	-2.0839388	-2.3243508
AN9295	AN9295	Uncharacterized ORF		-1.0440477	-1.7878292	-1.4400982	-1.9670749	-1.901803	-2.5248802
amyR	AN2016	Verified ORF||Zn(II)2 Cys6 transcriptional activator involved in starch metabolism		-1.5197783	-1.5721384	-1.6166713	-1.7381477	-1.6536752	-2.1238286
AN5069	AN5069	Uncharacterized ORF		-1.1263458	-1.5557625	-2.2738338	-2.226945	-3.0748353	-1.8870555
AN8609	AN8609	Uncharacterized ORF		-1.4449401	-1.6084297	-1.856502	-1.8245449	-2.7279274	-2.3229606
AN2682	AN2682	Uncharacterized ORF		-0.37693825	-1.2595055	-1.4603038	-2.1141937	-1.6933029	-1.4004773
AN2683	AN2683	Uncharacterized ORF		-0.65947276	-1.0583333	-1.6469334	-2.2845416	-1.7286328	-1.1672509
AN8137	AN8137	Uncharacterized ORF		-0.65307754	-0.9321846	-1.1296911	-2.2459793	-1.9462287	-1.8612937
AN7233	AN7233	Uncharacterized ORF		-0.022763755	-1.2978287	-1.0815299	-2.1769114	-1.9826133	-1.4435335
AN8548	AN8548	Uncharacterized ORF		-0.35800573	-1.0044972	-0.9341597	-2.0216022	-2.1597626	-1.356049
AN6075	AN6075	Uncharacterized ORF		-0.39891782	-1.5364057	-1.0012017	-2.100929	-1.7256945	-2.4709713
AN12443	AN12443	Uncharacterized ORF		-0.33026996	-1.1785887	-0.81086767	-1.6816351	-1.2367274	-2.0493228
AN0392	AN0392	Uncharacterized ORF		-0.27662352	-1.635646	-0.9212229	-1.5427201	-1.18619	-2.1008618
cnxG	AN9143	Verified ORF||Putative molybdopterin synthase small subunit involved in molybdenum cofactor biosynthesis; molybdopterin cofactor required for the activity of nitrate reductase		-0.075795315	-1.250767	-0.94291884	-1.6737717	-1.6029965	-1.4378089
AN4845	AN4845	Uncharacterized ORF		-0.31777787	-1.5084454	-1.1114664	-1.8236669	-1.6186433	-1.8784906
AN5945	AN5945	Uncharacterized ORF		-0.4619385	-1.3670075	-1.1154772	-1.4732805	-1.7219392	-1.6479973
AN1686	AN1686	Uncharacterized ORF		-0.47804725	-1.2927817	-1.1480987	-1.538096	-1.6147099	-1.8339901
AN8167	AN8167	Uncharacterized ORF		-0.68688184	-1.1878829	-0.9114223	-1.4609984	-1.5221796	-1.8469557
catC	AN5918	Verified ORF||Putative catalase with a predicted role in gluconic acid and gluconate metabolism		-1.314271	-2.7331085	-1.403458	-2.323104	-1.1337581	-2.1668873
mnpA	AN10311	Uncharacterized ORF||Putative cell wall mannoprotein; expression is transcriptionally upregulated during sexual development; expression is flbA-		-1.2512043	-2.1257882	-1.4947996	-2.010196	-0.8729298	-2.2641766
AN2720	AN2720	Uncharacterized ORF		-0.9524717	-2.5064728	-1.0	-3.0143034	-0.91384333	-2.85634
AN8635	AN8635	Uncharacterized ORF		-0.35257342	-2.1028109	-0.7129019	-2.0211647	-1.2772284	-2.3404243
AN8566	AN8566	Uncharacterized ORF		-0.6222186	-2.354865	-0.632791	-2.0049174	-0.83289	-2.2894077
AN3898	AN3898	Uncharacterized ORF		-0.59389555	-2.3750396	-1.0285691	-2.390641	-0.853985	-2.2533154
AN8982	AN8982	Uncharacterized ORF		-0.8798674	-2.3834174	-0.6055238	-2.6937847	-0.66395074	-2.0847478
AN5650	AN5650	Uncharacterized ORF		-0.28464782	-1.9574893	-1.2910055	-2.7293215	-1.2236129	-1.8103724
AN9000	AN9000	Uncharacterized ORF		-0.78217643	-1.9689039	-1.2467937	-2.9068906	-1.1494609	-2.2363262
AN2928	AN2928	Uncharacterized ORF		-1.0849618	-2.0281098	-1.8247625	-2.4768214	-1.627925	-2.15465
AN8532	AN8532	Uncharacterized ORF		-0.9032149	-2.027752	-1.3994772	-2.510034	-1.5067909	-2.3928668
AN3481	AN3481	Uncharacterized ORF		-0.83144647	-2.1238256	-2.0851543	-2.8333993	-1.2344794	-1.9307735
treA	AN9340	Verified ORF||Alpha		-0.7959231	-2.264294	-1.8292317	-2.720149	-1.4209404	-1.8626803
AN0009	AN0009	Uncharacterized ORF		-0.76296073	-2.193604	-1.8765169	-2.9307375	-1.6868421	-2.6012642
AN5318	AN5318	Uncharacterized ORF		-0.40053794	-1.816037	-1.6977305	-2.7004397	-1.7142454	-2.4780474
AN11079	AN11079	Uncharacterized ORF		-3.231564	-2.1100535	-1.085518	-0.6098536	-1.0970987	-2.0121746
stcA	AN7825	Verified ORF||Putative polyketide synthase with a predicted role in sterigmatocystin/aflatoxin biosynthesis; member of the sterigmatocystin biosynthesis gene cluster		-2.362192	-0.36892554	-2.1003048	-1.6144493	-2.413233	-0.6280312
stcU	AN7806	Verified ORF||Putative versicolorin reductase with a predicted role in sterigmatocystin/aflatoxin biosynthesis; member of the sterigmatocystin biosynthesis gene cluster		-3.579013	-1.3380477	-3.294253	-2.0451887	-2.912537	-0.8501045
stcL	AN11013	Verified ORF||Putative p450 monooxygenase required for desaturation of bisfuran in the sterigmatocystin biosynthesis pathway; member of the sterigmatocystin biosynthesis gene cluster		-3.2302976	-1.1246958	-2.5025003	-1.9904772	-3.1490915	-0.90378463
AN11510	AN11510	Uncharacterized ORF		-2.718576	-1.2189221	-0.8299041	-1.4324841	-2.1490405	-1.6957605
tdiB	AN8514	Verified ORF||Asterriquinone prenyltransferase; member of the tdi gene cluster; required for terrequinone A production; catalyzes the reverse prenylation event during terrequinone A biosynthesis; lacks canonical prenyl diphosphate binding motif (D/N)DXXD		-2.7651455	-1.0	-1.6055434	-1.5245678	-2.8798342	-1.6813177
stcF	AN7818	Verified ORF||Putative sterigmatocystin biosynthesis P450 monooxygenase with a predicted role in sterigmatocystin/aflatoxin biosynthesis		-3.2694607	-1.385122	-2.164907	-0.96962637	-2.577873	-1.964667
AN4610	AN4610	Uncharacterized ORF		-1.8907709	-1.3959287	-2.4150374	-1.3846638	-1.142019	0.04306868
AN10064	AN10064	Uncharacterized ORF		-1.5849625	-1.8073548	-2.2479274	-1.4780473	-0.50901365	-0.2895066
AN2588	AN2588	Uncharacterized ORF		-1.0331669	-1.5090137	-1.7513208	-1.1439658	-0.30485457	-1.1552782
AN10788	AN10788	Uncharacterized ORF||<I>S. cerevisiae</I> ortholog BRO1 has role in protein targeting to vacuole during ubiquitin-dependent protein catabolic process via the MVB pathway		-0.95419633	-2.0193653	-1.447459	-1.9278502	-0.19793937	-1.4052565
AN11048	AN11048	Uncharacterized ORF		-0.76138914	-1.6986192	-1.2108967	-2.1987798	-0.08488889	-1.4629719
AN6218	AN6218	Uncharacterized ORF		-0.44251817	-1.5418938	-1.3093281	-1.6540041	-0.22948188	-0.7567288
AN3497	AN3497	Uncharacterized ORF		-0.39779252	-1.5613033	-1.2861358	-2.3145027	-0.6309677	-0.9730329
aspE	AN10595	Uncharacterized ORF||Putative septin		-0.3785116	-1.4268147	-1.0331669	-1.982298	-0.7914133	-1.0747677
AN3347	AN3347	Uncharacterized ORF		-0.80462587	-1.1037091	-1.4919056	-2.2319026	-0.772241	-0.65488774
AN1449	AN1449	Uncharacterized ORF		-0.44680008	-1.0294894	-0.99161565	-1.9781642	-0.6923754	-0.74379605
AN8739	AN8739	Uncharacterized ORF		-0.7234824	-1.1215179	-0.8973332	-1.6479551	-0.7283267	-0.67011064
AN3348	AN3348	Uncharacterized ORF		-0.6065187	-0.91194385	-1.0	-1.7555159	-0.69632363	-0.728698
AN8816	AN8816	Uncharacterized ORF		-1.860597	-0.97924143	-1.5260689	-1.321928	-0.4150375	-0.4909864
AN8913	AN8913	Uncharacterized ORF		-1.7332616	-0.9285044	-1.0272044	-1.4230658	-0.35251644	-0.8858289
AN11651	AN11651	Uncharacterized ORF		-1.4183127	-1.0926493	-0.75120276	-1.0060745	-0.32027832	-0.3934432
AN3678	AN3678	Uncharacterized ORF||<I>S. cerevisiae</I> ortholog VPS9 has guanyl-nucleotide exchange factor activity		-0.92337877	-0.9852031	-1.1775382	-0.90536314	-0.2563398	-0.4150375
AN10987	AN10987	Uncharacterized ORF		-1.0995357	-0.8570421	-1.33985	-0.81358695	-0.29956028	-0.9455522
AN7567	AN7567	Uncharacterized ORF||<I>S. cerevisiae</I> ortholog GRX3 has disulfide oxidoreductase activity		-1.2826389	-1.0403577	-1.741467	-1.3722332	-0.8930847	-0.16794463
NA	E1A_r60_a107	NA		-1.6471537	-1.3061779	-1.1033733	-1.9245327	-0.5893098	-0.4172485
NA	E1A_r60_a135	NA		-1.6695042	-1.4886689	-1.1443899	-2.1135626	-0.60108215	-0.54509807
NA	E1A_r60_n11	NA		-1.5040425	-1.5352755	-1.0181473	-1.9658922	-0.5601794	-0.60679835
AN5468	AN5468	Uncharacterized ORF		-0.9990895	-0.8493562	-1.6336921	-1.7482111	-1.0425537	-0.91563666
AN7773	AN7773	Uncharacterized ORF		-1.3745298	-0.9565064	-1.5233175	-1.5137501	-0.92558837	-1.1079762
AN5315	AN5315	Uncharacterized ORF		-0.984652	-1.1482717	-1.1631167	-1.6638988	-0.8656226	-0.5208903
AN6437	AN6437	Uncharacterized ORF		-1.1507268	-1.1385101	-1.2220027	-1.5330529	-1.238546	-0.7686745
AN9001	AN9001	Uncharacterized ORF		-1.3231509	-0.79396045	-1.1426182	-1.5080379	-1.007738	-0.8949328
AN3576	AN3576	Uncharacterized ORF||<I>S. cerevisiae</I> ortholog TVP23 has role in vesicle-mediated transport and localizes to integral to Golgi membrane		-1.0874628	-1.6219567	-1.464281	-1.5318512	-0.4974997	-0.73696554
AN1659	AN1659	Uncharacterized ORF		-1.287881	-1.3293548	-1.3568166	-1.7130407	-0.76194006	-0.8871692
AN12171	AN12171	Uncharacterized ORF		-1.9652346	-2.527247	-1.7369655	-2.599913	-0.47916782	-0.5008983
AN6862	AN6862	Uncharacterized ORF		-0.7179646	-2.1037478	-1.5384198	-3.186413	-1.210567	-1.0
AN4049	AN4049	Uncharacterized ORF		-0.95929927	-1.432542	-1.75403	-2.8208213	-1.0367405	-0.627963
AN3295	AN3295	Uncharacterized ORF		-1.5724171	-2.0428858	-2.3797722	-2.2509615	-1.3419195	-1.1246958
AN12344	AN12344	Uncharacterized ORF		-1.0	-1.9726926	-2.192645	-2.3719687	-0.83824885	-1.4043902
AN2387	AN2387	Uncharacterized ORF		-1.3037188	-1.8330508	-2.357552	-3.1380978	-1.896861	-1.3367091
AN3321	AN3321	Uncharacterized ORF		-1.2986584	-1.2408085	-1.9185187	-2.4114263	-1.8472109	-1.1261772
AN2649	AN2649	Uncharacterized ORF		-1.0489818	-1.2850128	-2.0512516	-2.5849624	-1.7556193	-0.46262693
AN5944	AN5944	Uncharacterized ORF		-0.92176235	-0.47103173	-1.9418972	-1.4511534	-1.9559189	-0.40288335
AN5310	AN5310	Uncharacterized ORF		-0.67646086	-0.78916174	-1.9205655	-0.9231312	-1.8508565	-1.6605135
AN6621	AN6621	Uncharacterized ORF		-0.94488543	-0.99866414	-1.4518362	-0.8976553	-1.8582686	-1.2558463
AN1698	AN1698	Uncharacterized ORF||Ortholog of <i>S. cerevisiae</i> SPT5		-1.0168083	-1.0155969	-1.0965734	-0.8915282	-1.2696071	-1.3153555
AN3341	AN3341	Uncharacterized ORF		-1.1255308	-0.9228321	-1.3730434	-0.5222984	-1.532495	-1.321928
AN11021	AN11021	Uncharacterized ORF		-1.4780473	-0.9198814	-1.2205834	-0.7032825	-1.5138294	-1.0238467
AN10815	AN10815	Uncharacterized ORF		-0.10893436	-0.6136453	-1.0056245	-1.7022578	-1.3824697	-1.0845336
AN1797	AN1797	Uncharacterized ORF||<I>S. cerevisiae</I> ortholog RGT2 has role in detection of glucose and localizes to plasma membrane		0.1006779	-0.93726426	-1.2310141	-1.4668111	-1.4668765	-0.9800698
AN2592	AN2592	Uncharacterized ORF		-0.38332868	-0.8591375	-0.6849913	-1.6039207	-1.2563398	-1.603341
AN1794	AN1794	Uncharacterized ORF		-0.5766472	-1.1464435	-0.8757419	-1.5061071	-1.1758498	-1.4355849
AN5948	AN5948	Uncharacterized ORF		-0.62281543	-0.7975071	-0.9498142	-1.3522106	-1.3548427	-1.169925
AN2538	AN2538	Uncharacterized ORF		-1.0193486	-0.9086789	-1.1619613	-1.4086603	-1.4246961	-1.1767302
AN4952	AN4952	Uncharacterized ORF		-0.84799683	-1.393374	-0.90332395	-1.3055391	-1.0500407	-1.0028596
AN5200	AN5200	Uncharacterized ORF||Putative kynurenine 3-monooxygenase with a predicted role in aromatic amino acid biosynthesis		-0.6941641	-0.97945267	-0.93585473	-1.4323561	-0.8453296	-0.8057098
AN4438	AN4438	Uncharacterized ORF		-0.8104217	-0.90667015	-0.747206	-1.4809717	-0.8727037	-0.86848164
idpA	AN2999	Verified ORF||Putative isocitrate dehydrogenase (NADP+) with a predicted role in the TCA cycle; regulated by carbon source; alternative transcription start sites specify mitochondrial or cytoplasmic and peroxisomal protein localization		-0.7915629	-1.1255567	-0.9086918	-1.2842702	-0.881204	-0.9413088
gelB	AN0558	Uncharacterized ORF||Putative 1		-0.592843	-0.8198529	-0.8065465	-1.1322478	-1.0092382	-1.065772
AN8819	AN8819	Uncharacterized ORF||Putative dehydrogenase with a predicted role in carbohydrate metabolism		-0.83731383	-0.9631556	-0.8942379	-1.1571718	-0.9975609	-1.185766
AN6643	AN6643	Uncharacterized ORF||Putative biotin synthase with a predicted role in Coenzyme A and pantothenate biosynthesis		-0.8093081	-0.9401966	-0.90378463	-1.0145522	-0.96769327	-0.9194019
AN10440	AN10440	Uncharacterized ORF		-0.79620486	-0.64943886	-0.74528086	-0.9095134	-0.9738599	-0.9431617
AN3218	AN3218	Uncharacterized ORF		-0.9383846	-0.56349546	-0.9328038	-1.0206426	-0.9505496	-0.9090018
AN1096	AN1096	Uncharacterized ORF		-1.0412462	-0.8674325	-1.0285349	-0.8297017	-0.890771	-0.88129574
AN11395	AN11395	NA		-0.7168089	-0.86541545	-1.1725405	-1.1406274	-0.8118863	-0.90677637
AN11504	AN11504	Uncharacterized ORF		-0.84493816	-0.91641825	-1.146748	-1.0073252	-0.8808888	-0.9091174
AN11359	AN11359	Uncharacterized ORF		-0.8202206	-0.9348051	-1.1726086	-1.0428405	-0.75290316	-0.8379626
AN5213	AN5213	Uncharacterized ORF||<I>S. cerevisiae</I> ortholog YLR414C localizes to membrane raft		-1.1862268	-1.1548477	-1.1382114	-0.22137819	-0.9849789	-0.5753862
AN1827	AN1827	Uncharacterized ORF		-1.5805027	-0.6730538	-1.6468277	-0.6517919	-1.5214167	-0.6365079
rasB	AN5832	Uncharacterized ORF||Putative Ras GTPase		-0.1768778	-0.7543476	-0.6037723	-1.6258347	-0.84130216	-0.7520725
AN2208	AN2208	Uncharacterized ORF||Putative galactose 1-dehydrogenase with a predicted role in galactonic acid and galactonate metabolism		-0.3750395	-0.93073744	-0.46450615	-1.2434541	-0.83650124	-1.0935742
AN9073	AN9073	Uncharacterized ORF		-0.36991078	-0.81896013	-0.7351391	-1.2890007	-0.7320818	-0.96434724
AN10243	AN10243	Uncharacterized ORF||<I>S. cerevisiae</I> ortholog ECM15 has role in fungal-type cell wall organization and localizes to nucleus		-0.20474458	-0.9987339	-0.56133884	-1.4407406	-0.56470734	-0.9019244
AN7949	AN7949	Uncharacterized ORF		-0.7303427	-0.62367266	-0.55507827	-1.0690027	-0.7241794	-0.37217626
AN3278	AN3278	Uncharacterized ORF		-0.78756106	-0.85916334	-0.72436553	-1.4522308	-0.64776134	-0.39995587
AN6104	AN6104	Uncharacterized ORF		-0.33790797	-0.9754313	-0.5842167	-1.3243712	-0.623251	-0.43036327
AN7087	AN7087	Uncharacterized ORF		-0.6506441	-0.30499434	-0.95671064	-1.388113	-0.926725	-0.19206321
AN1572	AN1572	Uncharacterized ORF		-0.45284763	-0.21095477	-0.89673716	-1.0445856	-0.66808015	-0.26235408
AN1561	AN1561	Uncharacterized ORF		-0.7080378	-0.35348052	-1.111718	-0.96742433	-0.8029288	-0.33639705
faoA	AN8123	Verified ORF||Putative fructosyl amino acid oxidase		-0.27933624	-0.53260714	-0.6195428	-1.1501403	-0.6490928	-0.37401018
AN0288	AN0288	Uncharacterized ORF		-0.19753727	-0.20029862	-0.49836725	-0.88595873	-0.749733	-0.3511257
AN5965	AN5965	Uncharacterized ORF		-0.6891966	-0.56450826	-0.5154394	-0.7609503	-0.24332051	-0.04455078
AN4909	AN4909	Uncharacterized ORF		-0.82229125	-0.80735487	-0.64257324	-0.5727878	-0.12761416	-0.3291236
AN9296	AN9296	Uncharacterized ORF		-0.8376743	-0.9003043	-0.29401374	-0.6749011	-0.20098148	-0.77379507
AN4784	AN4784	Uncharacterized ORF		-0.8742164	-0.8648946	-0.30996823	-0.5432608	-0.26264185	-0.6130288
AN10327	AN10327	Uncharacterized ORF		-0.8710732	-0.82031804	-0.40410334	-0.7255166	-0.3197011	-0.5843254
AN1470	AN1470	Uncharacterized ORF		-0.8563297	-0.77599835	-0.3983863	-0.7189317	-0.23900713	-0.5056992
AN11874	AN11874	Uncharacterized ORF		-0.74035615	-0.32192808	-0.24882057	-0.80084425	-0.26437706	-0.6747592
AN3708	AN3708	Uncharacterized ORF||<I>S. cerevisiae</I> ortholog HNT1 has hydrolase activity		-0.64839023	-0.59358776	-0.2791871	-0.43706378	-0.10816625	-0.5684963
AN4731	AN4731	Uncharacterized ORF||<I>S. cerevisiae</I> ortholog UMP1 has role in proteasome assembly		-0.6388997	-0.50126255	-0.33368346	-0.6109341	-0.24088207	-0.4309289
AN0990	AN0990	Uncharacterized ORF||<I>S. cerevisiae</I> ortholog YSH1 has endoribonuclease activity and has role in snoRNA splicing		-0.63062125	-0.61575204	-0.29665273	-0.5588974	-0.3038906	-0.5430895
hhoA	AN2765	Verified ORF||Putative histone H1; localized to chromosomes		-0.59624237	-0.40277058	-0.2198203	-0.6495523	-0.15963005	-0.3771702
AN11688	AN11688	Uncharacterized ORF		-0.43432647	-0.38489318	-0.24945554	-0.58755034	0.018281523	-0.463499
AN6883	AN6883	Uncharacterized ORF		-0.3103401	-0.6332177	-0.5625947	-0.79518026	-0.041820172	-0.854802
sogB	AN2224	Uncharacterized ORF||Putative vacuolar protein-sorting protein with homology to Saccharomyces cerevisiae Vps17p; identified as a suppressor of xprG		-0.3186077	-0.62678266	-0.23749934	-0.8551081	-0.14211237	-0.60145056
AN3468	AN3468	Uncharacterized ORF||Histone H2A		-0.38401034	-0.43284348	-0.21332207	-0.7135029	-0.138593	-0.6411958
AN9080	AN9080	Uncharacterized ORF||<I>S. cerevisiae</I> ortholog HMF1 localizes to nucleus		-0.28972945	-0.57775205	-0.21965538	-0.5969094	-0.10499976	-0.60389644
hosB	AN7019	Uncharacterized ORF||Protein with similarity to histone deacetylases		-0.3086193	-0.59286153	-0.253192	-0.5602766	-0.0678825	-0.6842534
AN10439	AN10439	Uncharacterized ORF||<I>S. cerevisiae</I> ortholog GAA1 has GPI-anchor transamidase activity		-0.27983674	-0.5218839	-0.35096776	-0.55006427	-0.18314867	-0.7588354
AN4942	AN4942	Uncharacterized ORF||<I>S. cerevisiae</I> ortholog NTF2 has Ran GTPase binding		-0.22066517	-0.67799264	-0.37398234	-0.5498511	-0.10283505	-0.7939801
AN4118	AN4118	Uncharacterized ORF		-0.5101948	-0.7915199	-0.38426518	-0.90972584	-0.31146112	-0.6233436
AN3955	AN3955	Uncharacterized ORF||<I>S. cerevisiae</I> ortholog LSM12 has role in RNA metabolic process and localizes to ribosome		-0.37706968	-0.8206158	-0.28247428	-0.9393202	-0.22826895	-0.71654606
AN6262	AN6262	Uncharacterized ORF		-0.33703494	-0.7585795	-0.26385203	-0.83387583	-0.3683874	-0.5849625
AN9237	AN9237	Uncharacterized ORF		-0.48954293	-0.82312226	-0.27194	-0.5324951	-0.26699245	-0.6683785
AN2614	AN2614	Uncharacterized ORF		-0.47783828	-0.76973367	-0.25307867	-0.57148826	-0.3719688	-0.70121557
AN7840	AN7840	Uncharacterized ORF		-0.5746942	-0.80400896	-0.22239241	-0.63662463	-0.24935946	-0.60101044
AN2304	AN2304	Uncharacterized ORF||<I>S. cerevisiae</I> ortholog RAD23 has role in ER-associated protein catabolic process		-0.37543565	-0.8140132	-0.22239241	-0.76477516	-0.18081853	-0.55567837
AN0436	AN0436	Uncharacterized ORF		-0.5097738	-0.7481716	-0.23010315	-0.7340773	-0.14877462	-0.4746399
srrB	AN7572	Uncharacterized ORF||Putative response regulator of a two-component phosphorelay system		-0.09794503	-0.5322211	-0.1386535	-0.5353317	-0.54056835	-0.7176003
AN2171	AN2171	Uncharacterized ORF		-0.13307579	-0.6557355	-0.3351336	-0.6069182	-0.5821475	-0.68853897
AN3123	AN3123	Uncharacterized ORF		-0.2826773	-0.77245265	-0.07454698	-0.6156593	-0.42711037	-0.7977368
AN11910	AN11910	Uncharacterized ORF		-0.22046497	-0.69107497	-0.16812278	-0.5189301	-0.4545659	-0.80735487
AN9147	AN9147	Uncharacterized ORF		-0.26303443	-0.69159025	-0.20435853	-0.4586065	-0.3772354	-0.7391334
AN2218	AN2218	Uncharacterized ORF		-0.107412905	-0.66111183	-0.31577584	-0.36832103	-0.35198537	-0.68469477
AN2213	AN2213	Uncharacterized ORF||<I>S. cerevisiae</I> ortholog RPT2 has ATPase activity and localizes to nucleus		-0.22794111	-0.5815985	-0.34381554	-0.41876343	-0.3337995	-0.6399489
AN1158	AN1158	Uncharacterized ORF||<I>S. cerevisiae</I> ortholog SSD1 has mRNA binding		-0.26943544	-0.5870302	-0.27087563	-0.39676043	-0.3516966	-0.70873666
AN6325	AN6325	Uncharacterized ORF||<I>S. cerevisiae</I> ortholog SDT1 has nucleotidase activity and has role in pyrimidine base metabolic process		-0.12501256	-0.57598394	-0.23156406	-0.5336678	-0.34840026	-0.59410584
AN10010	AN10010	Uncharacterized ORF||<I>S. cerevisiae</I> ortholog DCP2 has mRNA binding		-0.16893877	-0.6512832	-0.25558156	-0.47422868	-0.26964813	-0.5458787
AN5009	AN5009	Uncharacterized ORF		-0.15035151	-0.71097034	-0.2691866	-0.52356195	-0.2977772	-0.71256024
AN0842	AN0842	Uncharacterized ORF||Ortholog of <i>S. cerevisiae</i> YOR093C		-0.23786385	-0.8019414	-0.20053299	-0.56921977	-0.18442458	-0.64339936
AN5774	AN5774	Uncharacterized ORF||<I>S. cerevisiae</I> ortholog ECM29 has protein binding and localizes to nucleus		-0.17814556	-0.73696554	-0.26810542	-0.5410191	-0.16128089	-0.6582115
AN4439	AN4439	Uncharacterized ORF||Ortholog of <i>S. cerevisiae</i> YCL047C		-0.25796345	-0.7729429	-0.1702437	-0.5669988	-0.23971334	-0.7711019
AN1283	AN1283	Uncharacterized ORF		-0.20027106	-0.7679877	-0.21929455	-0.65662354	-0.2713703	-0.80112743
AN1811	AN1811	Uncharacterized ORF||<I>S. cerevisiae</I> ortholog GPI10 has dolichyl-phosphate-mannose-glycolipid alpha-mannosyltransferase activity and has role in GPI anchor biosynthetic process		-0.24523011	-0.80195713	-0.22535267	-0.63929033	-0.23875263	-0.8588163
AN6034	AN6034	Uncharacterized ORF		-0.26390636	-0.71909916	-0.31762674	-0.6274201	-0.2547904	-0.80097985
AN7431	AN7431	Uncharacterized ORF||<I>S. cerevisiae</I> ortholog MPE1 has role in mRNA cleavage		-0.12659757	-0.7029661	-0.28472954	-0.6688925	-0.27830115	-0.7970129
AN10905	AN10905	Uncharacterized ORF||<I>S. cerevisiae</I> ortholog UGA4 has putrescine transmembrane transporter activity		-0.29663235	-0.55478305	-0.36216524	-0.5941757	-0.32081482	-0.642604
AN1488	AN1488	Uncharacterized ORF		-0.26914546	-0.60349846	-0.2889578	-0.5914176	-0.41139892	-0.6835819
AN7579	AN7579	Uncharacterized ORF||<I>S. cerevisiae</I> ortholog RPN10 has polyubiquitin binding		-0.1759488	-0.59985244	-0.16123146	-0.6554237	-0.31418493	-0.7679158
AN1062	AN1062	Uncharacterized ORF		-0.27658716	-0.5453894	-0.17936797	-0.5865753	-0.27847782	-0.62391347
vmaA	AN8021	Verified ORF||Putative vacuolar ATPase (V-ATPase)		-0.24573249	-0.63914996	-0.17575413	-0.6201695	-0.27819768	-0.6727673
AN6160	AN6160	Uncharacterized ORF		-0.26235408	-0.61787707	-0.50096166	-0.5459461	-0.4239376	-0.5119739
AN7041	AN7041	Uncharacterized ORF||<I>S. cerevisiae</I> ortholog MSB2 has osmosensor activity and has role in hyperosmotic response		-0.41669637	-0.5580068	-0.42903578	-0.65053695	-0.52435374	-0.62252146
srgC	AN7602	Uncharacterized ORF||Putative GTPase with a predicted role in vesicle transport from the Golgi to the vacuole		-0.29895398	-0.4264144	-0.43268248	-0.62685484	-0.42269105	-0.6031465
sfaD	AN0081	Verified ORF||Beta subunit of a heterotrimeric G protein composed of FadA		-0.23200755	-0.56678426	-0.49843064	-0.5344016	-0.49115187	-0.7261819
AN0229	AN0229	Uncharacterized ORF||<I>S. cerevisiae</I> ortholog RSN1 has role in Golgi to plasma membrane transport and localizes to membrane		-0.15405712	-0.54128975	-0.47987604	-0.42544332	-0.40221977	-0.765523
AN1159	AN1159	Uncharacterized ORF		-0.3906729	-0.48698738	-0.30306908	-0.5037122	-0.39886624	-0.728698
sec23	AN0261	Verified ORF||<I>S. cerevisiae</I> ortholog SEC23 has GTPase activator activity		-0.31704378	-0.5293365	-0.39912477	-0.42185044	-0.47991645	-0.73764974
kfsA	AN0822	Verified ORF||Protein required for wild-type septation in conidiophores (not hyphae); possible checkpoint kinase; present in hyphae and conidiophores at septa and cortex		-0.30165565	-0.48186904	-0.35336065	-0.42994374	-0.39751974	-0.6887104
ssfA	AN1757	Verified ORF||Predicted alpha 3 subunit of the 20S core proteasome; involved in N-myristoylation and cell morphogenesis		-0.32198387	-0.5863361	-0.32673752	-0.4435385	-0.36647856	-0.8198219
exgD	AN7533	Verified ORF||Protein with exo-beta-(1		-0.14591463	-0.5130635	-0.33275697	-0.54067117	-0.36124107	-0.74092525
AN0162	AN0162	Uncharacterized ORF		-0.20848861	-0.44299155	-0.2647327	-0.4495888	-0.38300365	-0.7650709
AN0084	AN0084	Uncharacterized ORF||<I>S. cerevisiae</I> ortholog YRB1 has Ran GTPase binding and has role in ubiquitin-dependent protein catabolic process		-0.23279785	-0.40452716	-0.4034434	-0.48108527	-0.41671404	-0.65641034
AN3923	AN3923	Uncharacterized ORF||<I>S. cerevisiae</I> ortholog UBR1 has ubiquitin-protein ligase activity and has role in regulation of dipeptide transport		-0.20684443	-0.47950503	-0.33494496	-0.38986695	-0.40585414	-0.6111676
AN4207	AN4207	Uncharacterized ORF		-0.23866396	-0.5337577	-0.3507798	-0.48143125	-0.451338	-0.56842715
AN6734	AN6734	Uncharacterized ORF||<I>S. cerevisiae</I> ortholog MTR10 has nuclear localization sequence binding		-0.31138256	-0.56337565	-0.29738593	-0.7833761	-0.5695089	-0.5275802
AN9501	AN9501	Uncharacterized ORF		-0.5788623	-0.5222268	-0.2976806	-0.6801197	-0.50042903	-0.4749089
AN4726	AN4726	Uncharacterized ORF||<I>S. cerevisiae</I> ortholog YNL181W localizes to endoplasmic reticulum		-0.4195389	-0.4712042	-0.32192808	-0.65566546	-0.5110842	-0.50901365
AN10261	AN10261	Uncharacterized ORF||<I>S. cerevisiae</I> ortholog PKR1 has role in vacuolar proton-transporting V-type ATPase complex assembly and localizes to integral to endoplasmic reticulum membrane		-0.53041506	-0.57273203	-0.41138977	-0.8709419	-0.4523909	-0.40329224
AN12094	AN12094	Uncharacterized ORF		-0.36959454	-0.5382498	-0.31422248	-0.94019526	-0.26702896	-0.3994743
AN10485	AN10485	Uncharacterized ORF		-0.37958863	-0.54056835	-0.34792334	-0.6780719	-0.33162147	-0.40024048
AN5375	AN5375	Uncharacterized ORF		-0.3698381	-0.55748177	-0.26449984	-0.80735487	-0.4150375	-0.37463516
AN4549	AN4549	Uncharacterized ORF		-0.18172142	-0.4290916	-0.41399017	-0.6245343	-0.2999609	-0.3814067
uvsJ	AN5344	Verified ORF||Protein involved in DNA repair		-0.0024886704	-0.51742613	-0.3175614	-0.5605838	-0.36485827	-0.4883389
AN3709	AN3709	Uncharacterized ORF||<I>S. cerevisiae</I> ortholog CSR1 has role in regulation of fatty acid metabolic process		-0.11059361	-0.44548574	-0.52982736	-0.7922273	-0.3909738	-0.5923421
AN2406	AN2406	Uncharacterized ORF		-0.22773165	-0.34621266	-0.2352352	-0.8468245	-0.25026914	-0.44647324
AN10701	AN10701	Uncharacterized ORF||<I>S. cerevisiae</I> ortholog CHO1 has CDP-diacylglycerol-serine O-phosphatidyltransferase activity and has role in phosphatidylserine biosynthetic process		-0.30449578	-0.33316046	-0.31393534	-0.6677158	-0.37511533	-0.3985494
AN2930	AN2930	Uncharacterized ORF||<I>S. cerevisiae</I> ortholog FMP41 localizes to mitochondrion		-0.26326004	-0.4209769	-0.33858776	-0.79993206	-0.36315072	-0.4630714
AN8061	AN8061	Uncharacterized ORF||Putative peptidyl-prolyl cis-trans isomerase (PPIase)		-0.22146793	-0.16714899	-0.20623031	-0.6984205	-0.3131579	-0.576441
AN5262	AN5262	Uncharacterized ORF		-0.34232065	-0.108836524	-0.23415518	-0.69096893	-0.25361258	-0.35936925
AN5152	AN5152	Uncharacterized ORF		-0.41748747	-0.1616905	-0.1947819	-0.72769856	-0.32398924	-0.36649776
shrA	AN1845	Verified ORF||Endoplasmic reticulum packaging chaperone		-0.24170591	-0.30259407	-0.28147602	-0.5799181	-0.30250213	-0.5085827
AN4742	AN4742	Uncharacterized ORF||<I>S. cerevisiae</I> ortholog SUI1 localizes to multi-eIF complex		-0.18395278	-0.3323116	-0.25138977	-0.6016412	-0.22155665	-0.47336596
AN1328	AN1328	Uncharacterized ORF||<I>S. cerevisiae</I> ortholog ARD1 has peptide alpha-N-acetyltransferase activity		-0.33045214	-0.32926813	-0.20596427	-0.64428353	-0.19358647	-0.4777227
AN10033	AN10033	Uncharacterized ORF||<I>S. cerevisiae</I> ortholog TVP15 has role in vesicle-mediated transport and localizes to integral to Golgi membrane		-0.4200037	-0.27760872	-0.28741223	-0.5625603	-0.27818665	-0.4186346
AN2140	AN2140	Uncharacterized ORF		-0.3051789	-0.2478016	-0.32563046	-0.47526258	-0.21834563	-0.47043577
AN0814	AN0814	Uncharacterized ORF||<I>S. cerevisiae</I> ortholog CDC20 has protein binding		-0.33962798	-0.36413378	-0.21809974	-0.45033458	-0.27940637	-0.46593451
AN8571	AN8571	Uncharacterized ORF||Putative cytidine deaminase with a predicted role in pyrimidine metabolism		-0.29826862	-0.3881533	-0.2880347	-0.5121396	-0.22671388	-0.44708857
AN8826	AN8826	Uncharacterized ORF		-0.7693871	-0.4594316	-0.23319916	-0.277534	-0.19793937	-0.2479275
AN3797	AN3797	Uncharacterized ORF||<I>S. cerevisiae</I> ortholog SRS2 has DNA helicase activity		-0.57730895	-0.34103686	-0.1312445	-0.20281692	-0.14086251	-0.5145732
AN1675	AN1675	Uncharacterized ORF||<I>S. cerevisiae</I> ortholog PLB3 has lysophospholipase activity		-0.567925	-0.5117781	-0.28121182	-0.14401814	-0.19280036	-0.5295927
AN6372	AN6372	Uncharacterized ORF		-0.4911405	-0.51794285	-0.33999637	-0.055519912	-0.5208322	-0.1489552
AN1671	AN1671	Uncharacterized ORF||Putative diacylglycerol pyrophosphate phosphatase with a predicted role in phospholipid metabolism		-0.43126	-0.50362283	-0.5720812	0.029859262	-0.37517008	-0.59329516
AN5166	AN5166	Uncharacterized ORF||Putative CDP-diacylglycerol synthetase with a predicted role in phospholipid metabolism		-0.27804264	-0.2432405	-0.38883075	0.0018632602	-0.48830065	-0.44160345
AN0922	AN0922	Uncharacterized ORF||<I>S. cerevisiae</I> ortholog RET2 has protein binding		-0.22393249	-0.2595705	-0.3761405	-0.023408521	-0.38158032	-0.37914088
AN10031	AN10031	Uncharacterized ORF		-0.38470265	-0.17986292	-0.4560959	2.95264E-4	-0.49237895	-0.34197575
AN6867	AN6867	Uncharacterized ORF||<I>S. cerevisiae</I> ortholog MDV1 has role in mitochondrial genome maintenance		-0.29295805	-0.18531555	-0.3990022	-0.20827132	-0.5454341	-0.29273334
rhoA	AN5740	Verified ORF||Protein with similarity to Saccharomyces cerevisiae Rho family GTPase Rho1p; involved in polar growth		-0.2555679	-0.15186632	-0.3619336	-0.1567271	-0.3821456	-0.40610912
AN4718	AN4718	Uncharacterized ORF||<I>S. cerevisiae</I> ortholog TFP3 localizes to fungal-type vacuole		-0.31761035	-0.22209187	-0.432203	-0.2922176	-0.25184503	-0.3490185
hosA	AN3806	Uncharacterized ORF||Putative histone deacetylase		-0.23796912	-0.23208149	-0.34653756	-0.28114504	-0.3460901	-0.36649364
AN1267	AN1267	Uncharacterized ORF		-0.281672	-0.22513674	-0.3812059	-0.2926695	-0.3360805	-0.32594785
AN5705	AN5705	Uncharacterized ORF||<I>S. cerevisiae</I> ortholog VPS74 has role in protein localization in Golgi apparatus		-0.23475488	-0.20163392	-0.3956921	-0.21307863	-0.36745647	-0.23851207
capA	AN0999	Uncharacterized ORF||<I>S. cerevisiae</I> ortholog SRV2 has role in pseudohyphal growth		-0.2912731	-0.36892	-0.52778214	-0.25094602	-0.48196846	-0.5198275
carC	AN8793	Uncharacterized ORF||Putative succinate dehydrogenase (ubiquinone) with a predicted role in the TCA cycle		-0.4513166	-0.34662735	-0.44982934	-0.1609009	-0.48080876	-0.5686252
AN3804	AN3804	Uncharacterized ORF		-0.4407869	-0.28390336	-0.4121926	-0.10012157	-0.46210575	-0.5008169
AN10212	AN10212	Uncharacterized ORF		-0.34627792	-0.4045885	-0.44859	-0.15844852	-0.52491516	-0.52887577
AN0270	AN0270	Uncharacterized ORF||<I>S. cerevisiae</I> ortholog BUD16 has role in pyridoxal phosphate biosynthetic process		-0.41806516	-0.40214318	-0.4276206	-0.14565596	-0.46245039	-0.43393064
AN4585	AN4585	Uncharacterized ORF		-0.23776264	-0.34426448	-0.4318271	-0.116241395	-0.34627792	-0.54980606
AN10015	AN10015	Uncharacterized ORF		-0.26827845	-0.2885374	-0.47687325	-0.15100244	-0.37136313	-0.4723291
AN10465	AN10465	Uncharacterized ORF||<I>S. cerevisiae</I> ortholog RBD2 localizes to Golgi apparatus		-0.3454966	-0.27984458	-0.35363698	-0.11712107	-0.33973563	-0.44376177
AN10866	AN10866	Uncharacterized ORF		-0.3285504	-0.38179734	-0.39923874	-0.04700181	-0.35408577	-0.55324167
AN3147	AN3147	Uncharacterized ORF		-0.37688163	-0.46951866	-0.36387095	-0.017919112	-0.32688537	-0.4844544
AN4682	AN4682	Uncharacterized ORF		-0.6436649	-0.21188956	-0.51694655	-0.27261338	-0.2941372	-0.09031444
AN2069	AN2069	Uncharacterized ORF||<I>S. cerevisiae</I> ortholog CYB5 has electron carrier activity		-0.48494712	-0.17247762	-0.44952714	-0.31079283	-0.18298006	-0.12445461
AN3759	AN3759	Uncharacterized ORF||<I>S. cerevisiae</I> ortholog ERV2 has thiol oxidase activity		-0.5691851	-0.24705234	-0.49434385	-0.32553035	-0.20746139	-0.16153844
AN2056	AN2056	Uncharacterized ORF||<I>S. cerevisiae</I> ortholog YNR021W localizes to endoplasmic reticulum		-0.37003136	-0.15243171	-0.5028569	-0.34162995	-0.36651504	-0.13087676
AN0442	AN0442	Uncharacterized ORF		-0.40964425	-0.1604647	-0.5693656	-0.2596438	-0.36773184	-0.10309346
AN11597	AN11597	Uncharacterized ORF		-0.75807124	-0.3307704	-0.4980777	-0.30613205	-0.5386794	-0.040213183
AN5378	AN5378	Uncharacterized ORF||<I>S. cerevisiae</I> ortholog SIT1 has siderophore-iron (ferrioxamine) uptake transmembrane transporter activity and has role in transmembrane transport		-0.70310074	-0.3561438	-0.5071703	-0.3604685	-0.6811778	-0.095683366
AN12465	AN12465	Uncharacterized ORF		-0.6010336	-0.22456022	-0.6143357	-0.44391862	-0.6422279	-0.20295252
AN3674	AN3674	Uncharacterized ORF		-0.59225285	-0.21481356	-0.58485967	-0.3580398	-0.6105798	-0.21357262
AN10542	AN10542	Uncharacterized ORF		-0.6666299	-0.196614	-0.48009336	-0.30122465	-0.66141456	-0.25755927
AN10276	AN10276	Uncharacterized ORF		-0.5377998	-0.13998644	-0.33186367	-0.23049606	-0.48177308	-0.19240688
AN10409	AN10409	Uncharacterized ORF		-0.5286943	-0.2950068	-0.32427207	-0.23878683	-0.6347155	-0.2496139
AN0641	AN0641	Verified ORF||<I>S. cerevisiae</I> ortholog TMA19 has role in response to oxidative stress		-0.74473095	-0.26992172	-0.58369184	-0.3885619	-0.33060256	-0.26421118
AN0278	AN0278	Uncharacterized ORF||<I>S. cerevisiae</I> ortholog RPL29 has structural constituent of ribosome		-0.86296415	-0.24553683	-0.70075524	-0.26052755	-0.41324404	-0.26736552
AN1245	AN1245	Uncharacterized ORF		-0.6116539	-0.31604517	-0.53913593	-0.15193415	-0.39132905	-0.49542853
AN10032	AN10032	Uncharacterized ORF||<I>S. cerevisiae</I> ortholog ATP16 has hydrogen ion transporting ATP synthase activity		-0.63931257	-0.22920516	-0.54818684	-0.27780533	-0.44759813	-0.45863628
AN11565	AN11565	Uncharacterized ORF||<I>S. cerevisiae</I> ortholog ATP17 has hydrogen ion transporting ATP synthase activity		-0.5855177	-0.18058072	-0.48471236	-0.17783561	-0.29639494	-0.4352132
aspA	AN4667	Verified ORF||Septin		-0.51076305	-0.2905151	-0.536667	-0.36564082	-0.5058909	-0.33586732
AN9132	AN9132	Uncharacterized ORF		-0.52848864	-0.28131548	-0.50391877	-0.25765118	-0.47902194	-0.274212
AN11032	AN11032	Uncharacterized ORF		-0.529253	-0.28090087	-0.50760365	-0.23502001	-0.39078993	-0.34103686
AN10229	AN10229	Uncharacterized ORF		-0.54720753	-0.24944378	-0.5136943	-0.32108927	-0.37114477	-0.3241715
AN9078	AN9078	Uncharacterized ORF		-0.5450112	-0.22198404	-0.53147215	-0.30158794	-0.35911763	-0.34691834
AN1343	AN1343	Uncharacterized ORF		-0.68805605	-0.38332868	-0.64865714	-0.17318572	-0.49896866	-0.24273768
AN6875	AN6875	Uncharacterized ORF||Kinesin-family protein		-0.65123576	-0.2863042	-0.66761756	-0.20623031	-0.5492027	-0.25355333
AN8049	AN8049	Uncharacterized ORF		-0.77874786	-0.23553088	-0.6698043	-0.14437754	-0.61907953	-0.23823352
AN4997	AN4997	Uncharacterized ORF||Ortholog of <i>S. cerevisiae</i> SEC14		-0.5356172	-0.19958764	-0.63150513	-0.11318773	-0.60733366	-0.31037477
tubA	AN0316	Verified ORF||Alpha-tubulin		-0.80710465	-0.41442114	-0.6445099	-0.17013174	-0.6311889	-0.41195944
AN4458	AN4458	Uncharacterized ORF		-0.59693515	-0.26303443	-0.49220535	-0.5947435	-0.23446521	-0.27301845
AN0275	AN0275	Uncharacterized ORF		-0.6448124	-0.3321964	-0.46011102	-0.65309566	-0.552541	-0.51213616
AN5829	AN5829	Uncharacterized ORF		-0.5534414	-0.45620668	-0.56407785	-0.5958445	-0.56669474	-0.41888505
AN1074	AN1074	Uncharacterized ORF||<I>S. cerevisiae</I> ortholog GCV3 has glycine dehydrogenase (decarboxylating) activity		-0.46030846	-0.40929693	-0.60401595	-0.68581575	-0.5819073	-0.37291637
AN4440	AN4440	Uncharacterized ORF		-0.49984583	-0.28055215	-0.66952676	-0.55799544	-0.6520767	-0.37949345
AN6077	AN6077	Uncharacterized ORF||Putative NADH dehydrogenase (ubiquinone) with a predicted role in energy metabolism		-0.6554501	-0.3804005	-0.59009117	-0.53433645	-0.6502539	-0.4067857
AN6992	AN6992	Uncharacterized ORF		-0.5725265	-0.32892784	-0.5499032	-0.37789544	-0.6397635	-0.35034594
AN11499	AN11499	Uncharacterized ORF		-0.58017045	-0.2973926	-0.5944338	-0.48892274	-0.45077714	-0.44672543
AN8040	AN8040	Uncharacterized ORF||<I>S. cerevisiae</I> ortholog PHO88 has role in phosphate transport and localizes to membrane		-0.5871238	-0.3484445	-0.62697625	-0.60402745	-0.30748433	-0.3689512
AN8118	AN8118	Uncharacterized ORF||Putative cytochrome c oxidase subunit with a predicted role in energy metabolism		-0.6943372	-0.38244623	-0.5671788	-0.56712234	-0.33505702	-0.39043787
AN1534	AN1534	Uncharacterized ORF||Putative F1F0-ATPase complex subunit with a predicted role in energy metabolism		-0.72977954	-0.3340592	-0.6276805	-0.41569108	-0.46167168	-0.41560987
AN11444	AN11444	Uncharacterized ORF||<I>S. cerevisiae</I> ortholog ATP18 has hydrogen ion transporting ATP synthase activity		-0.72467184	-0.37277907	-0.6215952	-0.4014856	-0.4924162	-0.53913534
AN2316	AN2316	Uncharacterized ORF||Putative cytochrome c oxidase subunit with a predicted role in energy metabolism		-0.79166216	-0.42712808	-0.5744446	-0.45630732	-0.4834521	-0.5575747
AN3088	AN3088	Uncharacterized ORF||Putative F1F0-ATPase complex subunit with a predicted role in energy metabolism		-0.4648421	-0.31068137	-0.4321807	-0.3737732	-0.21386302	-0.32281652
AN4235	AN4235	Uncharacterized ORF||<I>S. cerevisiae</I> ortholog PER1 has role in GPI anchor biosynthetic process		-0.513023	-0.36968553	-0.36143816	-0.35430485	-0.24437706	-0.32969612
gpgA	AN2742	Verified ORF||Gamma subunit of a heterotrimeric G protein composed of FadA		-0.38274914	-0.2880787	-0.37220544	-0.34957084	-0.41247118	-0.42884326
aspC	AN8182	Verified ORF||Septin		-0.41036612	-0.25521624	-0.42598596	-0.36497983	-0.40935275	-0.36683458
AN8702	AN8702	Uncharacterized ORF||<I>S. cerevisiae</I> ortholog UBC13 has ubiquitin-protein ligase activity and has role in free ubiquitin chain polymerization		-0.38421637	-0.31681013	-0.4611757	-0.2604466	-0.29911107	-0.37532154
AN8190	AN8190	Uncharacterized ORF		-0.39762044	-0.33047324	-0.44832775	-0.35275328	-0.3613996	-0.26303443
AN11775	AN11775	Uncharacterized ORF		-0.35379258	-0.3717011	-0.4958101	-0.5000127	-0.34554064	-0.3488952
AN7603	AN7603	Uncharacterized ORF||<I>S. cerevisiae</I> ortholog PPA1 has role in response to drug and localizes to integral to membrane		-0.35897613	-0.33796364	-0.44511434	-0.45853123	-0.2669971	-0.38142416
AN6825	AN6825	Uncharacterized ORF||<I>S. cerevisiae</I> ortholog TRS31 has Rab guanyl-nucleotide exchange factor activity		-0.32219952	-0.41610658	-0.4341911	-0.45251223	-0.36693284	-0.44513953
AN1172	AN1172	Uncharacterized ORF		-0.39457712	-0.48456833	-0.44051787	-0.45325306	-0.32430285	-0.3813544
AN1287	AN1287	Uncharacterized ORF		-0.3407437	-0.32192808	-0.42993167	-0.4868524	-0.46041742	-0.21114768
AN0111	AN0111	Uncharacterized ORF		-0.45473006	-0.48718733	-0.39914382	-0.44305187	-0.4771867	-0.25288644
AN11757	AN11757	Uncharacterized ORF		-0.40182367	-0.4354553	-0.4593714	-0.4722919	-0.40846488	-0.25900453
AN8821	AN8821	Uncharacterized ORF		-0.46841866	-0.365576	-0.37420768	-0.45299712	-0.49457622	-0.43792135
cysB	AN8057	Verified ORF||Cysteine synthase; plays a role in amino acid metabolism		-0.4310054	-0.3786794	-0.4695145	-0.35875922	-0.5328297	-0.5144506
AN7706	AN7706	Uncharacterized ORF||<I>S. cerevisiae</I> ortholog YRA1 has RNA binding		-0.4160093	-0.3205854	-0.5052353	-0.42431536	-0.45490202	-0.4599499
AN3137	AN3137	Uncharacterized ORF		-0.5539356	-0.27376086	-0.34880376	-0.2895066	-0.44200456	-0.4594316
AN6699	AN6699	Uncharacterized ORF||<I>S. cerevisiae</I> ortholog AIM45 localizes to mitochondrion		-0.40497807	-0.28144184	-0.35597783	-0.27227113	-0.46168813	-0.5752045
AN8796	AN8796	Uncharacterized ORF||<I>S. cerevisiae</I> ortholog GTR1 has GDP binding		-0.50341535	-0.4412173	-0.4320858	-0.42021024	-0.30721733	-0.5311243
AN4683	AN4683	Uncharacterized ORF||<I>S. cerevisiae</I> ortholog WBP1 has dolichyl-diphosphooligosaccharide-protein glycotransferase activity and has role in protein amino acid N-linked glycosylation		-0.4811029	-0.48234743	-0.39209315	-0.45394126	-0.31882218	-0.58146507
AN10395	AN10395	Uncharacterized ORF||<I>S. cerevisiae</I> ortholog TUM1 has role in wobble position uridine thiolation and localizes to mitochondrion		-0.4983659	-0.5170584	-0.3249139	-0.438525	-0.3634047	-0.5849625
AN5902	AN5902	Uncharacterized ORF||<I>S. cerevisiae</I> ortholog DIE2 has dolichyl-phosphate-glucose-glycolipid alpha-glucosyltransferase activity		-0.5790588	-0.46755657	-0.49275216	-0.42545164	-0.32850072	-0.5564411
oefA	AN9087	" Uncharacterized ORF||LisH domain-containing protein; null mutants display a ""fluffy"" phenotype"		-0.593985	-0.6585436	-0.60779315	-0.3466505	-0.27928376	-0.44085145
gelA	AN7657	Uncharacterized ORF||Putative 1		-0.7747205	-0.5684083	-0.44711003	-0.26262596	-0.43007174	-0.66344416
AN10201	AN10201	Uncharacterized ORF		-0.8070085	-0.5140906	-0.59081525	-0.27126577	-0.5316974	-0.5962642
AN3500	AN3500	Uncharacterized ORF		-0.7078192	-0.5849625	-0.7732292	-0.32192808	-0.51784825	-0.6189098
AN4406	AN4406	Uncharacterized ORF||Ortholog of <i>S. cerevisiae</i> SCS2		-0.64512396	-0.5509586	-0.74169964	-0.3906075	-0.6477265	-0.5153424
AN10496	AN10496	Uncharacterized ORF		-0.50334877	-0.6083076	-0.72262233	-0.32856205	-0.44789898	-0.50919783
AN3650	AN3650	Uncharacterized ORF		-0.4417463	-0.68539256	-0.5424626	-0.3015659	-0.44973513	-0.5808464
AN2741	AN2741	Uncharacterized ORF		-0.5474878	-0.6010494	-0.50467473	-0.4287384	-0.45220727	-0.59946203
AN3439	AN3439	Uncharacterized ORF||<I>S. cerevisiae</I> ortholog GMH1 has role in transport and localizes to integral to Golgi membrane		-0.4919342	-0.5527962	-0.5516606	-0.36113226	-0.56753546	-0.58873224
AN2315	AN2315	Uncharacterized ORF||Putative F1F0-ATPase complex subunit with a predicted role in energy metabolism; expression increased in salt-adapted strains		-0.4627662	-0.46734753	-0.60873204	-0.2575603	-0.44952467	-0.68857414
AN5703	AN5703	Uncharacterized ORF||Putative electron-transferring-flavoprotein dehydrogenase with a predicted role in energy metabolism		-0.5026756	-0.3843706	-0.5963609	-0.40007934	-0.5461616	-0.58308035
mdhA	AN6717	Uncharacterized ORF||Putative malate dehydrogenase with a predicted role in the TCA cycle		-0.53227615	-0.4370674	-0.53222954	-0.29016346	-0.47183245	-0.5516865
racA	AN4743	Uncharacterized ORF||Rho GTPase protein required for normal colony growth and conidiophore development; synthetically lethal with modA null		-0.3870231	-0.4645458	-0.65792155	-0.33206522	-0.5367296	-0.55183023
AN10863	AN10863	Uncharacterized ORF		-0.5141668	-0.73513824	-0.09196028	-0.13966374	-0.5244887	-0.55676556
galF	AN9148	Uncharacterized ORF||Putative UTP-glucose-1-phosphate uridylyltransferase with a predicted role in galactose and galactitol metabolism; protein expressed at decreased levels in a hapX mutant versus wild-type		-0.31012335	-0.6586713	-0.31893867	-0.0909783	-0.5697321	-0.5187891
AN10413	AN10413	Uncharacterized ORF||<I>S. cerevisiae</I> ortholog SPO14 has role in ascospore-type prospore formation		-0.40933734	-0.5375596	-0.5161636	-0.3086079	-0.74642587	-0.9105649
AN8823	AN8823	Uncharacterized ORF		-0.46911412	-0.4521268	-0.38130668	-0.21061522	-0.7968371	-0.820179
mcmA	AN8676	Uncharacterized ORF||Putative MADS-box family transcription factor; ORF that was absent from the original release of version 4 of the A. nidulans annotation		-0.592788	-0.49785483	-0.33162147	-0.2724984	-0.5817742	-0.7859556
AN1002	AN1002	Uncharacterized ORF||Predicted exocyst complex component with similarity to Saccharomyces cerevisiae Sec5p		-0.4445634	-0.6235838	-0.30130446	-0.30189034	-0.6166713	-0.89812034
AN1282	AN1282	Uncharacterized ORF||<I>S. cerevisiae</I> ortholog SGT2 has role in response to heat and localizes to cytoplasm		-0.3167278	-0.63271207	-0.45102304	-0.2935689	-0.5326931	-0.8467159
AN4925	AN4925	Uncharacterized ORF		-0.3337152	-0.6812323	-0.5085783	-0.2831482	-0.46870124	-0.7737751
AN8538	AN8538	Uncharacterized ORF		-0.51181966	-0.6462925	-0.34513545	-0.28492418	-0.38810515	-0.7245819
AN5744	AN5744	Uncharacterized ORF		-0.54971474	-0.56351703	-0.36663866	-0.35350072	-0.4509606	-0.7555203
AN1864	AN1864	Uncharacterized ORF		-0.47930077	-0.56365204	-0.3662225	-0.35202014	-0.3886971	-0.70270276
AN4892	AN4892	Uncharacterized ORF		-0.43840986	-0.62216264	-0.42377412	-0.37815872	-0.4323494	-0.708978
AN4028	AN4028	Uncharacterized ORF||Ortholog of <i>S. cerevisiae</i> YFL034W		-0.34271994	-0.59098	-0.29191554	-0.31537208	-0.44284415	-0.64326113
AN9356	AN9356	Uncharacterized ORF		-0.28010792	-0.4382522	-0.32826966	-0.2393102	-0.43063435	-0.6100535
benA	AN1182	Verified ORF||Beta-tubulin		-0.38263232	-0.47914696	-0.3378304	-0.27649695	-0.45073354	-0.64250386
AN10076	AN10076	Uncharacterized ORF		-0.2984213	-0.54159075	-0.37385586	-0.25444692	-0.43398663	-0.6390242
AN1118	AN1118	Uncharacterized ORF		-0.35826033	-0.5583877	-0.44961065	-0.24077375	-0.42202392	-0.70590615
pycA	AN4462	Verified ORF||Putative pyruvate carboxylase or glutathione synthase		-0.21558021	-0.46655667	-0.2355241	-0.16505057	-0.56992716	-0.74218446
AN10801	AN10801	Uncharacterized ORF		-0.21089675	-0.588998	-0.32192808	-0.32192808	-0.44745895	-0.80735487
AN10282	AN10282	Uncharacterized ORF||<I>S. cerevisiae</I> ortholog YMR027W localizes to nucleus		-0.25099042	-0.58479595	-0.23411886	-0.30051893	-0.5488757	-0.85452896
AN0778	AN0778	Uncharacterized ORF		-0.19517091	-0.6685103	-0.37970442	-0.19060592	-0.6507645	-0.88896865
AN7462	AN7462	Uncharacterized ORF||<I>S. cerevisiae</I> ortholog COG4 has role in retrograde transport		-0.4150375	-0.29104874	-0.31774026	-0.30932802	-0.26303443	-0.83289
AN10472	AN10472	Uncharacterized ORF||<I>S. cerevisiae</I> ortholog THI6 localizes to cytosol		-0.22039004	-0.36197624	-0.15335077	-0.3542458	-0.3785116	-0.8008998
AN3720	AN3720	Uncharacterized ORF||<I>S. cerevisiae</I> ortholog SEC24 has signal sequence binding		-0.13082668	-0.4668817	-0.11807295	-0.6023989	-0.3553984	-0.56804913
shoA	AN7698	Verified ORF||Putative transmembrane osmosensor		-0.123735346	-0.4027592	-0.1655332	-0.55145025	-0.35453275	-0.5940935
AN4869	AN4869	Uncharacterized ORF||Protein expressed at decreased levels in a hapX mutant versus wild-type		-0.23700835	-0.43013152	-0.09837175	-0.48299882	-0.34943795	-0.63142186
AN4745	AN4745	Uncharacterized ORF||Predicted Rho GTPase activating protein		-0.06851809	-0.40946755	-0.2185025	-0.15297545	-0.2535059	-0.4953176
AN3005	AN3005	Uncharacterized ORF||<I>S. cerevisiae</I> ortholog VID27 localizes to cytoplasm		-0.115363844	-0.5515362	-0.26502377	-0.2844638	-0.20682716	-0.58725226
AN10941	AN10941	Uncharacterized ORF||<I>S. cerevisiae</I> ortholog HRP1 has mRNA binding		-0.22439203	-0.57508945	-0.281413	-0.23222259	-0.24057959	-0.5161236
AN7482	AN7482	Uncharacterized ORF		-0.1821197	-0.47582668	-0.14023633	-0.2542106	-0.25477767	-0.5132845
actA	AN6542	Verified ORF||gamma-actin		-0.07096233	-0.37476417	-0.18848017	-0.34265515	-0.30401456	-0.6062262
bimD	AN7296	Verified ORF||Essential protein involved in progression through mitosis; mutations confer sensitivity to DNA damage; putative DNA binding protein		-0.09693386	-0.37404016	-0.22281212	-0.35471374	-0.23292305	-0.54708064
AN5121	AN5121	Uncharacterized ORF||<I>S. cerevisiae</I> ortholog RPN8 localizes to proteasome regulatory particle		-0.07945369	-0.39600247	-0.18920892	-0.3498288	-0.25466716	-0.53575677
AN7262	AN7262	Uncharacterized ORF		-0.1857163	-0.3076612	-0.27447003	-0.2645294	-0.20937777	-0.5767586
AN1546	AN1546	Uncharacterized ORF||Ortholog of <i>S. cerevisiae</i> SIN3		-0.24158594	-0.29713213	-0.24814022	-0.3712558	-0.25276604	-0.616395
AN9107	AN9107	Uncharacterized ORF		-0.16182123	-0.28250766	-0.28989062	-0.3706079	-0.22177444	-0.50673956
AN5951	AN5951	Uncharacterized ORF		-0.0998825	-0.28657728	-0.22323336	-0.36596626	-0.16113107	-0.48084477
AN6286	AN6286	Uncharacterized ORF||<I>S. cerevisiae</I> ortholog YMR196W localizes to cytoplasm		-0.14994062	-0.3430337	-0.38974348	-0.23544858	-0.34348425	-0.53963846
AN3821	AN3821	Uncharacterized ORF||<I>S. cerevisiae</I> ortholog ENT3 has protein binding		-0.094944134	-0.2515859	-0.257191	-0.22231726	-0.3880992	-0.46559465
AN4463	AN4463	Uncharacterized ORF||<I>S. cerevisiae</I> ortholog CHC1 has role in endocytosis		-0.07956727	-0.27806088	-0.23779114	-0.22663207	-0.36629322	-0.47562665
AN3122	AN3122	Uncharacterized ORF||<I>S. cerevisiae</I> ortholog BCH1 has role in cell wall chitin biosynthetic process		-0.09757851	-0.32406783	-0.24421398	-0.29431468	-0.3676142	-0.5699863
AN4719	AN4719	Uncharacterized ORF||Predicted Rho guanine nucleotide exchange factor (Rho GEF)		-0.05307954	-0.36285654	-0.2895066	-0.30211964	-0.3870231	-0.528591
AN8535	AN8535	Uncharacterized ORF		-0.19879727	-0.45188564	-0.37546802	-0.163066	-0.27705657	-0.74666435
AN11709	AN11709	Uncharacterized ORF		-0.2048198	-0.41971394	-0.26748028	-0.31520227	-0.17508669	-0.68352634
AN8674	AN8674	Uncharacterized ORF||ORF that was absent from the original release of version 4 of the A. nidulans annotation		-0.23151216	-0.46363845	-0.29716966	-0.4300371	-0.24760434	-0.64024055
AN4239	AN4239	Uncharacterized ORF		-0.23602806	-0.5257759	-0.4115316	-0.31153294	-0.2851572	-0.6038345
AN10878	AN10878	Uncharacterized ORF||<I>S. cerevisiae</I> ortholog YIP1 has role in vesicle fusion with Golgi apparatus		-0.29828668	-0.43655828	-0.3085114	-0.28622407	-0.2743624	-0.68025184
AN10743	AN10743	Uncharacterized ORF||<I>S. cerevisiae</I> ortholog GVP36 has role in vacuole organization		-0.34527656	-0.5118519	-0.34124035	-0.36281142	-0.3015127	-0.73490036
AN7506	AN7506	Uncharacterized ORF||<I>S. cerevisiae</I> ortholog IML1 localizes to fungal-type vacuole membrane		-0.70695305	-0.73918337	-0.03989269	-0.41719565	-0.36923385	-0.85725987
AN10252	AN10252	Uncharacterized ORF		-0.5738506	-0.7516507	-0.23076667	-0.42168203	-0.39877805	-0.81977
AN5471	AN5471	Uncharacterized ORF		-0.523419	-0.7539988	-0.22818635	-0.45083827	-0.24979854	-0.7678265
dopA	AN2094	Verified ORF||Putative leucine-zipper transcription factor		-0.4842086	-0.7283023	-0.12610874	-0.536248	-0.2396246	-0.770866
AN11751	AN11751	Uncharacterized ORF		-0.6683785	-0.6488347	-0.1828641	-0.5339786	-0.21021773	-0.8598224
AN5484	AN5484	Uncharacterized ORF		-0.44793862	-0.65654427	-0.25642502	-0.29931232	-0.25126347	-0.8136595
AN5448	AN5448	Uncharacterized ORF		-0.35866395	-0.73338085	-0.18228108	-0.4065389	-0.14004622	-0.7016493
AN1356	AN1356	Uncharacterized ORF		-0.36025867	-0.7265699	-0.4996891	-0.29325294	-0.15348743	-0.7521933
AN4684	AN4684	Uncharacterized ORF||Putative triacylglycerol lipase with a predicted role in glycerolipid metabolism		-0.2899216	-0.70088536	-0.37889463	-0.6038664	-0.2921435	-0.13371934
AN7173	AN7173	Uncharacterized ORF		-0.2130279	-0.56851196	-0.536148	-0.6027654	-0.40211862	-0.2135805
AN10134	AN10134	Uncharacterized ORF||<I>S. cerevisiae</I> ortholog YBR271W localizes to cytoplasm		-0.28786632	-0.58293194	-0.50126994	-0.43748727	-0.6046987	-0.27450716
AN1330	AN1330	Uncharacterized ORF		-0.31644976	-0.52810353	-0.6995298	-0.35069293	-0.58099204	-0.2198852
AN6529	AN6529	Uncharacterized ORF		-0.45431268	-0.14684144	-0.67556506	-0.49205998	-0.75986594	-0.23236269
AN11312	AN11312	Uncharacterized ORF		-0.19145428	-0.20636435	-0.6823529	-0.50258815	-0.39412853	-0.29317194
AN1258	AN1258	Uncharacterized ORF		-0.37765992	-0.22332472	-0.5948585	-0.93838966	-0.45147943	-0.21056695
AN1682	AN1682	Uncharacterized ORF		-0.39119077	-0.2719596	-0.6445865	-0.55569786	-0.40808475	-0.13454215
AN3089	AN3089	Uncharacterized ORF		-0.43314776	-0.40234682	-0.5802168	-0.7108814	-0.5487095	-0.0972177
AN5407	AN5407	Uncharacterized ORF		-0.046058025	-0.21876226	-0.27092522	-0.5984125	-0.5229529	-0.4806872
ranGAP	AN4862	Verified ORF||Putative Ran GTPase activating protein (GAP) with homology to Saccharomyces cerevisiae Rna1p; endogenously tagged RanGAP is excluded from nuclei during interphase and disperses throughout the cell at mitosis		-0.1778969	-0.31171608	-0.3593923	-0.4732374	-0.5062623	-0.51073796
AN8723	AN8723	Uncharacterized ORF		-0.015266733	-0.35147235	-0.39231738	-0.42321146	-0.53051466	-0.5849625
AN2681	AN2681	NA		-0.020610306	-0.31996387	-0.28049535	-0.4705791	-0.49398884	-0.6663901
AN1430	AN1430	Uncharacterized ORF		-0.19741501	-0.43386373	-0.5740006	-0.46289074	-0.416193	-0.3552281
AN1936	AN1936	Uncharacterized ORF		-0.20191509	-0.38605848	-0.47547334	-0.4150375	-0.46068013	-0.44611788
AN6887	AN6887	Uncharacterized ORF		-0.0984037	-0.35834554	-0.46063432	-0.33703494	-0.62369496	-0.39142492
AN5619	AN5619	Uncharacterized ORF		-0.0343515	-0.54314226	-0.4457997	-0.24462236	-0.44057262	-0.66558087
AN6220	AN6220	Uncharacterized ORF		-0.039880842	-0.40877306	-0.4999954	-0.297452	-0.43651718	-0.5513381
AN5065	AN5065	Uncharacterized ORF		-0.12697285	-0.3121138	-0.45220727	-0.057143874	-0.50332403	-0.5074016
AN10338	AN10338	Uncharacterized ORF||<I>S. cerevisiae</I> ortholog AVT6 has L-glutamate transmembrane transporter activity		-0.07671831	-0.4459732	-0.4605837	-0.11651405	-0.4199698	-0.5087519
AN4850	AN4850	Uncharacterized ORF		-0.14554085	-0.4396996	-0.24227582	-0.3225254	-0.5374735	-0.51213616
AN12291	AN12291	Uncharacterized ORF		-0.03136414	-0.5800968	-0.2812491	-0.29301852	-0.6060241	-0.5345134
AN1664	AN1664	Uncharacterized ORF		-0.41593003	-0.34518972	-0.3054776	-0.3607473	-0.7872707	-0.33599517
AN7043	AN7043	Uncharacterized ORF		-0.20909564	-0.3246222	-0.18220332	-0.27938238	-0.7104934	-0.24664
AN1116	AN1116	Uncharacterized ORF		-0.40998423	-0.1092291	-0.5433616	-0.36659718	-0.5058909	-0.45016575
AN5757	AN5757	Uncharacterized ORF||<I>S. cerevisiae</I> ortholog YCK2 has protein serine/threonine kinase activity and has role in cell morphogenesis		-0.28494313	-0.09549602	-0.46639934	-0.3870231	-0.57994443	-0.53051466
mcnC	AN2871	Verified ORF||CUE-domain containing phosphoprotein that enters the nucleus during mitosis; multi-copy-number suppressor of nimA1; mutation causes defects in the switch from isotropic to polarized growth		-0.25831196	-0.1736481	-0.47114256	-0.3662717	-0.69187766	-0.45637825
AN7184	AN7184	Uncharacterized ORF||<I>S. cerevisiae</I> ortholog BUD13 has role in mRNA export from nucleus		-0.2697603	-0.05695592	-0.25831196	-0.36964554	-0.6394103	-0.5025003
AN5642	AN5642	Uncharacterized ORF		-0.015063039	-0.22312565	-0.38519692	-0.41982403	-0.3358225	-0.25723952
AN3802	AN3802	Uncharacterized ORF		-0.057333197	-0.14840773	-0.22741047	-0.3880246	-0.3980105	-0.26826635
AN2413	AN2413	Uncharacterized ORF		-0.07821398	-0.3147116	-0.09176801	-0.34017512	-0.29529476	-0.26680052
AN10457	AN10457	Uncharacterized ORF		-0.13666253	-0.3251305	-0.09361306	-0.29020223	-0.31170827	-0.17549676
AN4215	AN4215	Uncharacterized ORF||<I>S. cerevisiae</I> ortholog GRX2 has glutathione transferase activity		-0.07742812	-0.32841843	-0.13749582	-0.4289889	-0.13349502	-0.3893706
AN6225	AN6225	Uncharacterized ORF||<I>S. cerevisiae</I> ortholog FIS1 has role in response to drug		-0.075302824	-0.26726523	-0.15503426	-0.43807197	-0.21792932	-0.4594316
AN1386	AN1386	Uncharacterized ORF		-0.165152	-0.3602281	-0.07491973	-0.3891975	-0.26598164	-0.4012915
AN5830	AN5830	Uncharacterized ORF		-0.12730859	-0.39712277	-0.105899155	-0.44745895	-0.26402634	-0.3257889
AN2522	AN2522	Uncharacterized ORF		-0.0882327	-0.36219507	-0.15072013	-0.5068494	-0.25981048	-0.3285562
AN6689	AN6689	Uncharacterized ORF||<I>S. cerevisiae</I> ortholog YLL023C localizes to ribosome		-0.14512163	-0.45954236	-0.13086246	-0.44325903	-0.15499596	-0.38977897
AN2736	AN2736	Uncharacterized ORF		-0.22292833	-0.46317026	-0.18610796	-0.3838612	-0.19879727	-0.36245707
AN1485	AN1485	Uncharacterized ORF		-0.17079127	-0.3856887	-0.15894526	-0.40196115	-0.21786281	-0.3577117
aurA	AN4991	Verified ORF||Predicted inositol phosphorylceramide (IPC) synthase with a role in sphingolipid metabolism; mutation confers resistance to aureobasidin A		-0.018859034	-0.44745895	-0.271302	-0.22826895	-0.2895066	-0.20435853
AN8845	AN8845	Uncharacterized ORF		-0.17215812	-0.48588276	-0.26303443	-0.24752717	-0.27440742	-0.31672403
AN5600	AN5600	Uncharacterized ORF||<I>S. cerevisiae</I> ortholog RER2 has dehydrodolichyl diphosphate synthase activity and has role in protein amino acid glycosylation		-0.14004149	-0.30772698	-0.24051091	-0.20637576	-0.4295579	-0.26856732
choC	AN1376	Verified ORF||Putative methylene-fatty-acyl-phospholipid synthase with a predicted role in phospholipid metabolism		-0.26522404	-0.31393328	-0.2524212	-0.2078023	-0.4211022	-0.41187844
AN1335	AN1335	Uncharacterized ORF||<I>S. cerevisiae</I> ortholog LST8 has role in regulation of cell growth		-0.17536712	-0.34357023	-0.22555967	-0.2586835	-0.29338026	-0.48365408
AN0466	AN0466	Uncharacterized ORF		-0.18958527	-0.37648427	-0.2019588	-0.31978923	-0.32467347	-0.46690676
chsD	AN1555	Verified ORF||Class IV chitin synthase involved in chitin biosynthesis		-0.3060018	-0.36963376	-0.26473415	-0.32834816	-0.3400472	-0.4780323
AN8000	AN8000	similar to subunit of histone acetyltransferase complexes		-0.1863368	-0.21844107	-0.24060519	-0.31133297	-0.32665047	-0.38409382
AN4834	AN4834	Uncharacterized ORF		-0.3712558	-0.2570534	0.0060238256	-0.29085812	-0.26303443	-0.46631798
nudK	AN1953	Verified ORF||Actin-related protein; dynactin complex subunit; physically associates with importin-alpha		-0.23762983	-0.06573782	-0.2688168	-0.28183004	-0.25550076	-0.52606887
AN8194	AN8194	Uncharacterized ORF||Ortholog of <i>S. cerevisiae</i> ERP3		-0.18887043	-0.13196827	-0.15682526	-0.28853834	-0.16975705	-0.43910488
pigP	AN8070	Verified ORF||Acetylglucosaminyltransferase; involved in glycosylphosphatidylinositol (GPI) anchor synthesis; mutants abundantly secrete a 33-kDa alkaline serine protease into liquid medium		-0.07084022	-0.13001624	-0.25592756	-0.34103686	-0.23815978	-0.4345998
AN0832	AN0832	Uncharacterized ORF		-0.015577021	-0.29276547	-0.24125953	-0.11113322	-0.14155413	-0.19586179
AN12017	AN12017	Uncharacterized ORF		-0.118612	-0.31469652	-0.2562384	-0.12793943	-0.061400574	-0.14350979
AN0920	AN0920	Uncharacterized ORF		-0.15200312	-0.32369715	-0.23495585	-0.13283572	-0.19264507	-0.23521647
apsB	AN3437	Verified ORF||Coiled-coil protein of the spindle pole body involved in distribution of nuclei in hyphae and in conididiophores; required for entry of nuclei into sterigmata; mutants show uneven distribution and chaotic movement of nuclei		-0.07987034	-0.1762767	-0.13454215	-0.2472984	-0.03661016	-0.28451416
AN7746	AN7746	Uncharacterized ORF		-0.11700263	-0.19418775	-0.09509568	-0.23395714	-0.113381766	-0.2598671
AN4477	AN4477	Uncharacterized ORF||<I>S. cerevisiae</I> ortholog AVT3 has L-isoleucine transmembrane transporter activity		-0.0978299	-0.27647102	-0.12259556	-0.24946105	-0.04661532	-0.26929346
AN6199	AN6199	Uncharacterized ORF		-0.19380559	-0.066158906	-0.16569185	-0.035113893	-0.07349777	-0.17823468
AN0411	AN0411	Uncharacterized ORF||Putative GTPase with a predicted role in ER to Golgi transport		-0.18904501	-0.11758886	-0.18971698	-0.10223836	-0.10057697	-0.20385174
bckA	AN4887	Uncharacterized ORF||Putative mitogen-activated protein kinase kinase kinase (MAPKKK)		-0.21661004	-0.23446521	-0.1512001	-0.04475655	-0.040515173	-0.24031831
AN5403	AN5403	Uncharacterized ORF		-0.2300147	-0.1900281	-0.009191421	-0.121739306	-0.19496271	-0.22458462
AN3906	AN3906	Uncharacterized ORF		-0.15286216	-0.19019301	-0.11811345	-0.12100362	-0.14118339	-0.28014225
pantoA	AN0205	Uncharacterized ORF||Putative pantoate-beta-alanine ligase with a predicted role in Coenzyme A and pantothenate biosynthesis		-0.17554541	-0.17787772	-0.054624036	-0.13014112	-0.13447315	-0.23690751
AN5011	AN5011	Uncharacterized ORF||<I>S. cerevisiae</I> ortholog CWH43 has role in GPI anchor biosynthetic process		-0.19778836	-0.22796196	-0.06780111	-0.1835118	-0.074848995	-0.069030546
AN0569	AN0569	Uncharacterized ORF		-0.11547721	-0.23096092	-0.10568392	-0.13703676	-0.08974513	-0.17656638
AN4910	AN4910	Uncharacterized ORF||Transcript induced in response to calcium dichloride in a CrzA-dependent manner		-0.31917748	-0.35325444	-0.30494592	-0.1475747	-0.19387975	-0.3765285
AN1674	AN1674	Uncharacterized ORF		-0.30878428	-0.2912395	-0.18133835	-0.1610855	-0.19239764	-0.3418598
AN7299	AN7299	Uncharacterized ORF		-0.29071894	-0.26833624	-0.22123013	-0.10300082	-0.17743626	-0.30756083
AN4670	AN4670	Uncharacterized ORF||<I>S. cerevisiae</I> ortholog SPT8 has role in negative regulation of transcription from RNA polymerase II promoter		-0.27483296	-0.41095057	-0.18297869	-0.118801534	-0.2458839	-0.25262108
AN5078	AN5078	Uncharacterized ORF		-0.24392557	-0.38156274	-0.11877352	-0.31734085	-0.050258588	-0.3456567
AN3419	AN3419	Uncharacterized ORF||Ortholog of <i>S. cerevisiae</i> YJL218W		-0.26131067	-0.42398906	-0.047263816	-0.2277674	-0.12779097	-0.3403066
AN4637	AN4637	Uncharacterized ORF		-0.32801113	-0.3050375	-0.036491003	-0.20786227	-0.088536695	-0.3557738
AN0633	AN0633	Uncharacterized ORF		-0.21353991	-0.37345845	-0.12812145	-0.14059573	-0.060592152	-0.35163912
AN6986	AN6986	Uncharacterized ORF||<I>S. cerevisiae</I> ortholog VNX1 has potassium:hydrogen antiporter activity		-0.2884096	-0.4269129	-0.14848779	-0.12847862	-0.18875153	-0.3870231
AN1413	AN1413	Uncharacterized ORF||Putative cleavage and polyadenylation speci&#64257;c protein; physically associates with importin-alpha		-0.19264507	-0.44438145	-0.15806486	-0.17764293	-0.20401388	-0.40306482
AN10193	AN10193	Uncharacterized ORF||<I>S. cerevisiae</I> ortholog YPL236C localizes to fungal-type vacuole membrane		-0.2606378	-0.4318922	-0.19700232	-0.21917862	-0.16101031	-0.410406
AN1995	AN1995	Uncharacterized ORF		-0.14145833	-0.45607457	-0.1563924	-0.25211108	-0.16693495	-0.42155084
AN3371	AN3371	Uncharacterized ORF		-0.20087641	-0.4421736	-0.17604022	-0.20677118	-0.0677446	-0.43533447
AN4031	AN4031	Uncharacterized ORF||<I>S. cerevisiae</I> ortholog OST2 has dolichyl-diphosphooligosaccharide-protein glycotransferase activity		-0.16084573	-0.2177155	-0.22974746	-0.19438128	-0.19494854	-0.48895124
AN3833	AN3833	Uncharacterized ORF		-0.13850686	-0.2967818	-0.26965228	-0.18183836	-0.24212193	-0.38899863
pmtB	AN4761	Verified ORF||Subfamily 1 protein O-mannosyltransferase; required for normal hyphal growth and conidiophore development		-0.0992616	-0.2352446	-0.19824636	-0.15486997	-0.11092036	-0.40030095
AN10521	AN10521	Uncharacterized ORF||<I>S. cerevisiae</I> ortholog NUT2 has RNA polymerase II transcription mediator activity		-0.26546112	-0.26910037	-0.14857568	-0.15310395	-0.074347325	-0.44930747
AN11770	AN11770	Uncharacterized ORF		-0.3115115	-0.20847699	-0.20455362	-0.21424364	-0.15667956	-0.4243644
AN4457	AN4457	Uncharacterized ORF||<I>S. cerevisiae</I> ortholog PRE1 has role in ubiquitin-dependent protein catabolic process and localizes to nucleus		-0.22116618	-0.21909374	-0.12040488	-0.0985638	-0.29914114	-0.4352446
AN3896	AN3896	Uncharacterized ORF		-0.08500262	-0.13498163	-0.17989321	-0.18586653	-0.30452508	-0.33565503
nirA	AN0098	Verified ORF||Putative Gal4-type zinc finger protein that regulates expression of genes involved in nitrate assimilation		-0.13857815	-0.23776112	-0.22461417	-0.1386447	-0.31655493	-0.34159803
AN4053	AN4053	Uncharacterized ORF||<I>S. cerevisiae</I> ortholog KAP120 has structural constituent of nuclear pore		-0.19644332	-0.18512988	-0.20945333	-0.20567507	-0.33222458	-0.36432672
AN10519	AN10519	Uncharacterized ORF||<I>S. cerevisiae</I> ortholog RPN6 has structural molecule activity		-0.18956947	-0.15073341	-0.18746777	-0.13475268	-0.2679451	-0.32624927
AN5972	AN5972	Uncharacterized ORF||<I>S. cerevisiae</I> ortholog SEC27 has role in late endosome to vacuole transport via multivesicular body sorting pathway		-0.20869897	-0.19142	-0.20377192	-0.13585202	-0.31588095	-0.31833726
AN11128	AN11128	Uncharacterized ORF||<I>S. cerevisiae</I> ortholog CTR9 has role in RNA elongation from RNA polymerase II promoter		-0.11547721	-0.31366053	-0.08130015	-0.1768778	-0.3561438	-0.33257538
AN0076	AN0076	Uncharacterized ORF||<I>S. cerevisiae</I> ortholog MKT1 has role in interspecies interaction between organisms		-0.07535057	-0.26859313	-0.14463742	-0.21153624	-0.2738516	-0.32779804
AN0292	AN0292	Uncharacterized ORF||<I>S. cerevisiae</I> ortholog TAF5 has chromatin binding		-0.3253837	-0.2237911	-0.291639	-0.08393878	-0.27072364	-0.28802505
AN6191	AN6191	Uncharacterized ORF||<I>S. cerevisiae</I> ortholog YNR029C localizes to cytoplasm		-0.3960261	-0.23132549	-0.27543744	-0.16621697	-0.3129907	-0.2924241
AN3370	AN3370	Uncharacterized ORF||<I>S. cerevisiae</I> ortholog GPI14 has role in GPI anchor biosynthetic process		-0.39115694	-0.14109235	-0.33469543	-0.03249834	-0.34972107	-0.29999903
srgB	AN4281	Uncharacterized ORF||Putative GTPase with a predicted role in transport between cis and medial Golgi compartments		-0.3088926	-0.115143746	-0.35109454	-0.087118246	-0.31833994	-0.28053784
kapA	AN2142	Verified ORF||Karyopherin (importin) alpha		-0.23186435	-0.13952877	-0.28681657	-0.014475322	-0.33038965	-0.31685707
AN5915	AN5915	Uncharacterized ORF||<I>S. cerevisiae</I> ortholog RER1 has role in retrograde vesicle-mediated transport		-0.28104025	-0.17199826	-0.46154922	-0.050974555	-0.18835387	-0.30498192
AN6589	AN6589	Uncharacterized ORF||<I>S. cerevisiae</I> ortholog GPI13 has mannose-ethanolamine phosphotransferase activity and has role in GPI anchor biosynthetic process		-0.32348698	-0.27282032	-0.28812543	-0.24672621	-0.2089858	-0.15085933
AN5684	AN5684	Uncharacterized ORF		-0.4328458	-0.1848634	-0.3271928	-0.20336334	-0.120388426	-0.17474024
AN10067	AN10067	Uncharacterized ORF||<I>S. cerevisiae</I> ortholog PAM17 has role in protein import into mitochondrial matrix and localizes to presequence translocase-associated import motor		-0.3114895	-0.20976785	-0.47712004	-0.27416623	-0.19682115	-0.181215
AN3135	AN3135	Uncharacterized ORF		-0.040642004	-0.06060677	-0.22948188	-0.16937019	-0.1618877	-0.17425092
AN2050	AN2050	Uncharacterized ORF||<I>S. cerevisiae</I> ortholog CLC1 has role in endocytosis		-0.24454412	-0.025718462	-0.12977922	-0.2831434	-0.10997281	-0.23732518
AN2433	AN2433	Uncharacterized ORF||<I>S. cerevisiae</I> ortholog FIP1 has RNA binding		-0.261953	-0.052036203	-0.15578079	-0.21439618	-0.3083177	-0.28089145
AN0405	AN0405	Uncharacterized ORF		-0.31783918	-0.05315939	-0.2438886	-0.28299356	-0.35291702	-0.19156769
AN8045	AN8045	Uncharacterized ORF		-0.226734	-0.0023670462	-0.28347775	-0.109893374	-0.268131	-0.20027342
AN10508	AN10508	Uncharacterized ORF		-0.26832518	-0.04478795	-0.3780226	-0.15732078	-0.29310524	-0.20372854
sconC	AN2302	Verified ORF||Skp1-related protein with a predicted role in sulfur metabolism; regulated by sulfur metabolite repression		-0.2754518	-0.110796854	-0.24007678	-0.17796887	-0.2123166	-0.019152058
AN2150	AN2150	Uncharacterized ORF||<I>S. cerevisiae</I> ortholog YHR020W has role in chromosome organization and localizes to ribosome		-0.142019	-0.17077588	-0.20894694	-0.078674324	-0.1269121	-0.034672618
AN2862	AN2862	Uncharacterized ORF||Predicted CAP-Gly domain protein with similarity to Saccharomyces cerevisiae Bim1p		-0.15193893	-0.049333226	-0.2905374	-0.10672365	-0.23917621	-0.09960422
AN3082	AN3082	Uncharacterized ORF||<I>S. cerevisiae</I> ortholog CFT2 has RNA binding		-0.13945004	-0.15227069	-0.20163392	-0.088704206	-0.22807455	-0.13164398
AN10923	AN10923	Uncharacterized ORF		-0.1452386	-0.19375956	-0.22689562	-0.13024926	-0.2442368	-0.16378818
AN8232	AN8232	Uncharacterized ORF||<I>S. cerevisiae</I> ortholog TAF6 has role in general transcription from RNA polymerase II promoter		-0.28777993	-0.14217463	-0.20632	-0.15065418	-0.2304439	-0.22871436
AN3655	AN3655	Uncharacterized ORF		-0.22749624	-0.09064184	-0.17274328	-0.20429027	-0.19084825	-0.16208868
AN1280	AN1280	Uncharacterized ORF		-0.3446678	-0.2082894	-0.12519374	-0.06811272	-0.22807455	-0.18179281
AN2279	AN2279	Uncharacterized ORF||<I>S. cerevisiae</I> ortholog YOP1 has protein binding		-0.39279002	-0.17963423	-0.2313034	-0.1137165	-0.14471385	-0.13187715
AN4498	AN4498	Uncharacterized ORF		-0.25961447	-0.2155915	-0.25598854	-0.124860555	-0.15094726	-0.15814786
AN1331	AN1331	Uncharacterized ORF		-0.18828979	-0.6882076	-0.36843947	-0.47443044	-0.117152594	-0.40522802
AN4725	AN4725	Uncharacterized ORF		-0.25428414	-0.47308388	-0.2814576	-0.4278502	-0.14425856	-0.38009617
AN5572	AN5572	Uncharacterized ORF		-0.22551171	-0.54686266	-0.26112485	-0.40188614	-0.15200312	-0.4571449
AN12045	AN12045	Uncharacterized ORF		-0.28605106	-0.36607832	-0.36632225	-0.3923823	-0.04376034	-0.5430389
AN4027	AN4027	Uncharacterized ORF		-0.24147828	-0.3494247	-0.33099765	-0.29115543	-0.12614101	-0.4358505
nimX	AN4182	Verified ORF||Cyclin-dependent protein kinase involved in cell cycle control; required for cell cycle progression through G1 and G2; regulated by NimE cyclin and NimT phosphatase; homolog of <I>S. pombe</I> cdc2		-0.38023788	-0.30721107	-0.30885223	-0.27295205	-0.25795573	-0.44019094
AN0083	AN0083	Uncharacterized ORF||Protein expressed at decreased levels in a hapX mutant versus wild-type		-0.38362807	-0.4440453	-0.39799657	-0.34729844	-0.27603248	-0.46078306
AN4962	AN4962	Uncharacterized ORF		-0.34288767	-0.3315599	-0.342106	-0.35905886	-0.30735278	-0.6103095
nimE	AN3648	Verified ORF||B-type cyclin		-0.3190765	-0.45358616	-0.11639529	-0.3543806	-0.26358515	-0.45375597
plkA	AN1560	Verified ORF||Polo-like kinase		-0.34561363	-0.4283529	-0.08909107	-0.5183543	-0.07515733	-0.43559486
AN11129	AN11129	Uncharacterized ORF		-0.22854993	-0.46745846	-0.15984388	-0.4417054	-0.15495364	-0.5294784
AN4381	AN4381	Uncharacterized ORF||Covalently-bound cell wall protein; predicted glycosyl phosphatidylinositol (GPI)-anchor		-0.1587164	-0.4577714	-0.16048469	-0.51316154	-0.14853059	-0.5396863
AN6588	AN6588	Uncharacterized ORF		-0.20690021	-0.42391315	-0.089796655	-0.54531425	-0.17825395	-0.4738301
AN7302	AN7302	Uncharacterized ORF||<I>S. cerevisiae</I> ortholog EMP47 has role in ER to Golgi vesicle-mediated transport and localizes to ER to Golgi transport vesicle		-0.36737105	-0.4565629	-0.30179048	-0.35359204	-0.15274982	-0.55472124
AN0823	AN0823	Uncharacterized ORF		-0.37749523	-0.39764693	-0.17244941	-0.37738878	-0.16830125	-0.60129607
AN6732	AN6732	Uncharacterized ORF||Predicted myosin light chain		-0.40932968	-0.48155358	-0.19713748	-0.47204903	-0.24347065	-0.7092499
AN4465	AN4465	Uncharacterized ORF		-0.46825543	-0.4371687	-0.2229761	-0.3785116	-0.3274876	-0.6042244
AN3739	AN3739	Uncharacterized ORF||<I>S. cerevisiae</I> ortholog HRB1 has RNA binding		-0.42308208	-0.53212684	-0.29085192	-0.52881354	-0.28395686	-0.5295927
nudE	AN6125	Verified ORF||Protein with homology to Neurospora crassa RO11; multicopy suppressor of nudF mutation; physically interacts with NudF		-0.334419	-0.58258694	-0.20656745	-0.43809235	-0.3312986	-0.5295366
msnA	AN1652	Uncharacterized ORF||Putative zinc-finger transcription factor; induced under high-salt conditions		-0.3821456	-0.5032859	-0.30270606	-0.2396704	-0.12658048	-0.29133978
AN1334	AN1334	Uncharacterized ORF||<I>S. cerevisiae</I> ortholog VTC1 has role in polyphosphate metabolic process		-0.28501418	-0.44109377	-0.2552571	-0.47617486	-0.041603047	-0.30420196
AN4799	AN4799	Uncharacterized ORF		-0.29218075	-0.36257005	-0.25375664	-0.33518416	0.0	-0.26303443
cysD	AN8277	Verified ORF||Putative bifunctional enzyme with a predicted role in methionine metabolism; O-acetlylhomoserine (homocysteine synthase)		-0.4902371	-0.44167015	-0.27093446	-0.4778355	-0.19389863	-0.26671195
AN4984	AN4984	Uncharacterized ORF||Ortholog of <i>S. cerevisiae</i> CLG1		-0.43715587	-0.4889499	-0.3083949	-0.41728994	-0.18302995	-0.059413526
AN11889	AN11889	Uncharacterized ORF		-0.23132549	-0.33145082	-0.48635492	-0.4532122	-0.23786385	-0.2019588
AN5588	AN5588	Uncharacterized ORF||<I>S. cerevisiae</I> ortholog YME1 has role in misfolded or incompletely synthesized protein catabolic process		-0.26572546	-0.25661436	-0.39677948	-0.44786918	-0.29656243	-0.026874252
AN4553	AN4553	Uncharacterized ORF||<I>S. cerevisiae</I> ortholog YPR098C localizes to mitochondrial outer membrane		-0.21942909	-0.19978072	-0.30176684	-0.43175602	-0.2830371	-0.113786
AN2481	AN2481	Uncharacterized ORF||<I>S. cerevisiae</I> ortholog NTE1 has lysophospholipase activity		-0.18302067	-0.33986405	-0.18710442	-0.507799	-0.18952574	-0.19217658
srgH	AN3842	Uncharacterized ORF||Putative GTPase		-0.19962753	-0.39913452	-0.22312565	-0.38637137	-0.1604647	-0.1828641
AN11932	AN11932	Uncharacterized ORF		-0.16817525	-0.3328618	-0.26171628	-0.37466583	-0.1978868	-0.19694051
AN3940	AN3940	Uncharacterized ORF||<I>S. cerevisiae</I> ortholog SLD5 has role in DNA-dependent DNA replication and localizes to DNA replication preinitiation complex		-0.26445648	-0.2895066	-0.29176617	-0.42299503	-0.2608666	-0.28488111
AN5230	AN5230	Uncharacterized ORF		-0.2071842	-0.42136508	-0.28215238	-0.5003572	-0.26371348	-0.35897678
AN10615	AN10615	Uncharacterized ORF||Putative branchpoint binding protein		-0.33852458	-0.43861312	-0.28314978	-0.40941295	-0.2772053	-0.31685707
AN2885	AN2885	Uncharacterized ORF||Ortholog of <i>S. cerevisiae</i> NHP6A		-0.33651584	-0.15261619	-0.21224417	-0.41486713	-0.1428588	-0.32123473
AN10781	AN10781	Uncharacterized ORF		-0.34809014	-0.10536428	-0.26797193	-0.5151892	-0.18046455	-0.20393722
AN5894	AN5894	Uncharacterized ORF||<I>S. cerevisiae</I> ortholog CDC73 has role in histone methylation		-0.22480379	-0.21162596	-0.12579805	-0.5483654	-0.21559688	-0.33560306
AN4902	AN4902	Uncharacterized ORF		-0.34870574	-0.20786983	-0.19387975	-0.5183482	-0.24335909	-0.32282114
bnfA	AN3213	Verified ORF||Protein with proline-rich region and C-terminal coiled-coil domain; physically interacts with NudF; GFP fusion localizes to spindle-pole bodies in a NudF-dependent manner		-0.46814883	-0.27301845	-0.27915403	-0.4376863	-0.04580369	-0.3457748
AN3492	AN3492	Uncharacterized ORF		-0.42113766	-0.22050035	-0.34314454	-0.44827378	-0.094327375	-0.2175914
AN8986	AN8986	Uncharacterized ORF		-0.33560306	-0.91623163	-0.49410912	-1.3077343	-0.2710272	-0.69484013
AN10774	AN10774	Uncharacterized ORF		-0.54495454	-0.9536893	-0.43202642	-0.998466	-0.19961984	-0.72562283
AN2815	AN2815	Uncharacterized ORF||Putative mannitol 2-dehydrogenase with a predicted role in mannose/mannitol		-0.406834	-0.8266376	-0.7417552	-1.0717299	-0.3380755	-0.56263536
AN11608	AN11608	Uncharacterized ORF		-0.2566836	-0.6892688	-0.84423226	-1.0870765	-0.36896786	-0.5574094
AN5195	AN5195	Uncharacterized ORF||<I>S. cerevisiae</I> ortholog ERV14 has role in ascospore formation		-0.46611422	-0.79326683	-0.58453274	-1.0239309	-0.1026188	-0.36603808
AN4715	AN4715	Uncharacterized ORF		-0.42113766	-0.803519	-0.5931948	-0.69751626	-0.13263774	-0.4770804
AN0484	AN0484	Uncharacterized ORF		-0.3774232	-0.6687497	-0.6731897	-0.8775884	-0.18696296	-0.45575598
lreA	AN3435	Verified ORF||Putative zinc-finger transcription factor involved in blue-light responsive differentiation; interacts with LreB; similar to N. crassa blue-light-sensing component WC-1		-0.06413032	-1.0317088	-0.73696554	-0.6476983	-0.3561438	-0.5101948
velB	AN0363	Verified ORF||Component of the velvet complex composed of VelB		0.025011953	-0.7383521	-0.5403516	-0.8746988	-0.41629362	-0.8003423
AN3696	AN3696	Uncharacterized ORF||<I>S. cerevisiae</I> ortholog ENT2 has role in actin cortical patch assembly		-0.18127029	-0.75373286	-0.33801135	-0.6560928	-0.3407379	-0.42511746
pbsA	AN0931	Verified ORF||Mitogen activated protein kinase kinase (MAPKK) of the HOG signaling pathway that regulates osmotic stress response		-0.11142126	-0.84420526	-0.4611339	-0.87357056	-0.40581894	-0.54908544
gelC	AN3730	Uncharacterized ORF||Putative 1		-0.29981896	-0.72135884	-0.54734826	-0.8784622	-0.67478925	-0.8356132
gelE	AN7511	Uncharacterized ORF||Putative 1		-0.32369715	-0.6470235	-0.44178402	-0.9612059	-0.77150404	-0.78960776
AN8506	AN8506	Uncharacterized ORF		-0.18175048	-0.5914176	-0.44284415	-0.8988532	-0.8351891	-0.6510517
AN2337	AN2337	Uncharacterized ORF		-0.17986429	-0.45140395	-0.7236614	-0.69609165	-0.9896686	-0.77180356
AN6473	AN6473	Uncharacterized ORF		-0.37083775	-0.6931612	-0.7192636	-0.73440987	-0.92405117	-0.89743024
AN5205	AN5205	Uncharacterized ORF		-0.35743958	-0.5779352	-0.7183424	-0.77875936	-0.8160371	-0.671739
AN0809	AN0809	Uncharacterized ORF||<I>S. cerevisiae</I> ortholog RPO21 has DNA-directed RNA polymerase activity		-0.34178853	-0.48542678	-0.39909598	-0.6438562	-1.1255308	-0.50696
AN5629	AN5629	Uncharacterized ORF||Putative NADH dehydrogenase (ubiquinone) with a predicted role in energy metabolism		-0.49248153	-0.4137348	-0.4293359	-0.616187	-0.75779915	-0.6987314
AN6074	AN6074	Uncharacterized ORF||<I>S. cerevisiae</I> ortholog RNA15 has mRNA binding		-0.48801696	-0.42516166	-0.35397235	-0.54388654	-0.6910497	-0.5849625
AN2014	AN2014	Uncharacterized ORF||<I>S. cerevisiae</I> ortholog SRP72 has signal sequence binding		-0.60093516	-0.5250547	-0.47844222	-0.7228102	-0.7971314	-0.67451406
AN0289	AN0289	Uncharacterized ORF		-0.5474878	-0.62205184	-0.60904807	-0.7935491	-0.83824885	-0.59825927
AN3869	AN3869	Uncharacterized ORF||Putative mevalonate kinase with a predicted role in sterol metabolism		-0.5592568	-0.5928763	-0.6421064	-0.7805369	-0.75002176	-0.5874781
AN4191	AN4191	Uncharacterized ORF		-0.3899465	-0.66030765	-0.40306482	-0.68589145	-0.8109662	-0.47846293
AN7578	AN7578	Uncharacterized ORF		-0.6674247	-0.63387203	-0.7296422	-0.6951454	-0.8786937	-0.8591375
AN0929	AN0929	Uncharacterized ORF||Putative choline kinase with a predicted role in phospholipid metabolism		-0.73852026	-0.80735487	-0.65563446	-0.71502304	-0.98448694	-0.7308134
AN2226	AN2226	Uncharacterized ORF		-0.80482906	-0.81729317	-0.57159525	-0.83175623	-0.73313886	-0.75123215
cysA	AN8565	Verified ORF||Putative serine O-acetyltransferase with a predicted role in cysteine metabolism		-0.5544972	-0.7196357	-0.63742995	-1.0441471	-0.7430273	-0.87389123
AN10946	AN10946	Uncharacterized ORF		-0.55294263	-0.80168176	-0.6627708	-0.8762006	-0.8490759	-0.8946343
AN1458	AN1458	Uncharacterized ORF		-0.49848482	-0.76215184	-0.5731854	-0.7663109	-0.5323329	-0.5930392
AN11139	AN11139	Verified ORF||Putative actin-binding protein of the cortical actin patches involved in endocytosis		-0.266515	-0.7666365	-0.5040425	-0.8930847	-0.48542678	-0.68449813
AN8237	AN8237	Uncharacterized ORF		-0.35565892	-0.7297982	-0.51996523	-0.77436054	-0.474141	-0.7140044
engA	AN0472	Uncharacterized ORF||<I>S. cerevisiae</I> ortholog DSE4 has glucan endo-1		-0.61225414	-0.78073573	-0.68589145	-0.91253716	-0.6927123	-0.5477247
meaB	AN4900	Verified ORF||Putative bZIP DNA-binding protein involved in regulating nitrogen metabolite repression		-0.5354231	-0.77582264	-0.7463439	-0.6817759	-0.7349464	-0.6497432
AN9531	AN9531	Uncharacterized ORF		-0.5514099	-0.46814883	-0.5849625	-0.89812034	-0.5145732	-0.7744402
AN11275	AN11275	Uncharacterized ORF		-0.6177524	-0.553691	-0.6796669	-0.8788635	-0.43115714	-0.969194
sumO	AN1191	Verified ORF||Small ubiquitin-like modifier (SUMO) protein; similar to S. cerevisiae Smt3p; mutant is viable but slow growing with pleiotropic phenotypes; punctate nucleoplasmic localization at interphase; deletion causes dramatic increase in asperthecin		-0.69043815	-0.66013384	-0.7013934	-0.75410455	-0.5005464	-0.6799346
AN1058	AN1058	Uncharacterized ORF		-0.75758964	-0.6718469	-0.56026053	-0.7519143	-0.29830447	-0.6225709
AN4525	AN4525	Uncharacterized ORF||Putative cytochrome c oxidase subunit with a predicted role in energy metabolism		-0.70830697	-0.6485377	-0.57349634	-0.90075636	-0.42289484	-0.6726347
AN11332	AN11332	Uncharacterized ORF||Ortholog of <i>S. cerevisiae</i> YPR170W-B		-0.57822675	-0.5851073	-0.5719535	-0.6622733	-0.39502347	-0.54720753
AN0049	AN0049	Uncharacterized ORF||Ortholog of <i>S. cerevisiae</i> GPI12		-0.6085172	-0.53240824	-0.48418096	-0.5860625	-0.36864462	-0.48693037
tubB	AN7570	Verified ORF||Alpha-tubulin		-0.66138506	-0.5317281	-0.4690966	-0.6986439	-0.45543557	-0.48939142
tctexA	AN1333	Verified ORF||Dynein light chain		-0.5777584	-0.5026001	-0.48872945	-0.7270888	-0.4809019	-0.41709486
AN11317	AN11317	Uncharacterized ORF		-0.5748433	-0.4857096	-0.5052197	-0.67086595	-0.23459856	-0.63080966
AN7301	AN7301	Uncharacterized ORF||<I>S. cerevisiae</I> ortholog ALG8 has dolichyl pyrophosphate Glc1Man9GlcNAc2 alpha-1		-0.61866367	-0.7124419	-0.515785	-0.58356386	-0.34204224	-0.690928
AN2101	AN2101	Uncharacterized ORF		-0.4974997	-0.75779915	-0.4769028	-0.62094176	-0.26748028	-0.86673343
AN8071	AN8071	Uncharacterized ORF||Predicted scaffold protein with similarity to mammalian striatin		-0.4575762	-0.64312226	-0.53360075	-0.72433794	-0.37586686	-0.7253352
AN3841	AN3841	Uncharacterized ORF||<I>S. cerevisiae</I> ortholog SAC1 has role in phosphoinositide dephosphorylation		-0.400938	-0.74994165	-0.4387103	-0.6294092	-0.36257005	-0.7216512
AN2501	AN2501	Uncharacterized ORF		-0.40922725	-0.7716776	-0.46808827	-0.72574383	-0.45220727	-0.7962867
AN3669	AN3669	Uncharacterized ORF||<I>S. cerevisiae</I> ortholog CAF40 has role in regulation of transcription from RNA polymerase II promoter and localizes to CCR4-NOT core complex		-0.41274565	-0.84644115	-0.3907039	-0.6648324	-0.4545659	-0.7678265
AN3029	AN3029	Uncharacterized ORF		-0.49024385	-0.51212585	-0.57537645	-0.48246542	-0.54988	-0.84567183
AN10164	AN10164	Uncharacterized ORF||<I>S. cerevisiae</I> ortholog PUB1 has mRNA binding and has role in stress granule assembly		-0.4868442	-0.55417633	-0.62633723	-0.6288332	-0.66898876	-0.73196495
AN5677	AN5677	Uncharacterized ORF||<I>S. cerevisiae</I> ortholog RGD2 has Rho GTPase activator activity		-0.39657286	-0.5487769	-0.63055336	-0.4532182	-0.6182387	-0.6861846
aspB	AN6688	Verified ORF||Putative septin B; localizes to septa during early septum formation and to branch points during vegetative growth; localizes to the vesicle/metula		-0.6203646	-0.46665898	-0.6091927	-0.50810033	-0.5806751	-0.6718306
AN6287	AN6287	Uncharacterized ORF||Putative F1F0-ATPase complex subunit with a predicted role in energy metabolism		-0.5684249	-0.60216	-0.6118948	-0.5728174	-0.46523014	-0.71500313
AN1683	AN1683	Uncharacterized ORF||<I>S. cerevisiae</I> ortholog SWP1 has dolichyl-diphosphooligosaccharide-protein glycotransferase activity		-0.6484181	-0.51919293	-0.613499	-0.5441113	-0.4439075	-0.6416832
AN5224	AN5224	Uncharacterized ORF||<I>S. cerevisiae</I> ortholog YAP1802 has role in endocytosis		-0.54765165	-0.8134669	-0.59123504	-0.5815871	-0.58743495	-0.7852826
kpcA	AN3583	Verified ORF||Protein with homology to subtilisin serine proteases; enhanced specificity for cleavage of dibasic peptide sequences		-0.55770034	-0.6992816	-0.7340964	-0.5094431	-0.61852413	-0.7119616
AN0252	AN0252	Uncharacterized ORF||Putative F1F0-ATPase complex subunit with a predicted role in energy metabolism		-0.68722755	-0.69308263	-0.61782855	-0.46224165	-0.529291	-0.86477184
crhD	AN3053	Uncharacterized ORF||Putative transglycosidase with a predicted role in glucan processing		-0.5006132	-0.7865964	-0.3303622	-0.47988865	-0.67242527	-0.9226943
AN2162	AN2162	Uncharacterized ORF		-0.4744418	-0.6402699	-0.15307929	-0.602036	-0.7655347	-0.7983662
AN5188	AN5188	Uncharacterized ORF||<I>S. cerevisiae</I> ortholog RNH1 has ribonuclease H activity and has role in RNA catabolic process		-0.5711567	-0.6291623	-0.39176774	-0.6954192	-0.56884277	-0.7113738
modA	AN7487	Verified ORF||Rho GTPase protein involved in hyphal cell polarity		-0.58227944	-0.6001363	-0.3752339	-0.7513326	-0.56930923	-0.80125475
AN0912	AN0912	Uncharacterized ORF||Putative Beta-isopropylmalate dehydrogenase with a predicted role in valine		-0.57788	-0.65061593	-0.42859372	-0.64732194	-0.77668303	-0.98299575
AN8197	AN8197	Uncharacterized ORF		-0.7180875	-0.6887516	-0.53144705	-0.676885	-0.8317285	-1.0050709
plaA	AN6211	Verified ORF||Putative phospholipase with a predicted role in phospholipid metabolism; calcium-dependent phospholipase A2 activity		-0.49652457	-0.73001283	-0.4916903	-0.6460277	-0.75899196	-0.8241502
AN10114	AN10114	Uncharacterized ORF		-0.38027212	-0.8930847	-0.6457166	-0.4115316	-0.552541	-1.1303966
AN4992	AN4992	Uncharacterized ORF||<I>S. cerevisiae</I> ortholog LRO1 has phospholipid:diacylglycerol acyltransferase activity and has role in lipid storage		-0.46526065	-1.03012	-0.69153416	-0.3846638	-0.65535176	-0.9752533
AN2312	AN2312	Uncharacterized ORF		-0.57386476	-0.85903096	-0.49561498	-0.4342894	-0.4599499	-0.9790911
mobB	AN1370	Verified ORF||Protein involved in the maintenance of cell polarity; forms a complex with CotA		-0.60390663	-0.77506787	-0.4912018	-0.3387924	-0.43282455	-0.98709655
AN4422	AN4422	Uncharacterized ORF		-0.6829039	-0.79564154	-0.49888965	-0.30117464	-0.5377021	-0.94156855
AN5683	AN5683	Uncharacterized ORF		-0.4530508	-0.82312226	-0.62560457	-0.74908185	-0.747234	-1.1122096
AN5279	AN5279	Uncharacterized ORF		-0.37036845	-0.68778706	-0.7116545	-0.55799544	-0.6822598	-1.0
uncA	AN7547	Verified ORF||Member of kinesin-3 motor protein family; binds detyrosinated cytoplasmic microtubules		-0.4737273	-0.6957095	-0.64698416	-0.63335013	-0.67580175	-1.0470682
AN1688	AN1688	Uncharacterized ORF||Ortholog of <i>S. cerevisiae</i> YBR053C		-0.46187952	-0.86618704	-0.7782086	-0.7208168	-0.5315891	-0.96405905
AN6013	AN6013	Uncharacterized ORF||Ortholog of <i>S. cerevisiae</i> YLR137W		-0.33198178	-0.8495449	-0.672638	-0.6811778	-0.4062136	-1.0976108
AN10029	AN10029	Uncharacterized ORF||<I>S. cerevisiae</I> ortholog EAP1 has eukaryotic initiation factor 4E binding		-0.52267826	-1.0443941	-0.55339247	-0.8804185	-0.60823226	-1.1713183
AN0140	AN0140	Uncharacterized ORF||Protein with a predicted role in actin assembly; similar to Saccharomyces cerevisiae Arp3p		-0.4746546	-0.94233394	-0.47975504	-0.75404376	-0.6126701	-1.1327863
AN1389	AN1389	Uncharacterized ORF		-0.4228401	-0.94999063	-0.44232923	-0.8236993	-0.4113144	-1.0961407
AN8698	AN8698	Uncharacterized ORF||<I>S. cerevisiae</I> ortholog ARC19 has structural molecule activity		-0.51051253	-1.0043092	-0.5549905	-0.75222355	-0.4372433	-1.0602396
AN10172	AN10172	Uncharacterized ORF||<I>S. cerevisiae</I> ortholog ODC2 has dicarboxylic acid transmembrane transporter activity		-0.5100343	-1.0405117	-0.36518008	-0.78720844	-0.45621142	-1.2186211
AN10563	AN10563	Uncharacterized ORF||<I>S. cerevisiae</I> ortholog PHO8 has alkaline phosphatase activity		-0.5123101	-1.1583964	-0.4067085	-0.8733803	-0.5101948	-1.0919957
AN3628	AN3628	Uncharacterized ORF||Putative peptide alpha-N-acetyltransferase with a predicted role in protein		-0.41810375	-0.7515806	-0.39768398	-0.85780144	-0.6974372	-1.047618
AN10745	AN10745	Uncharacterized ORF||<I>S. cerevisiae</I> ortholog SHM1 has glycine hydroxymethyltransferase activity		-0.36315072	-0.78562766	-0.42296645	-0.8875253	-0.49217695	-0.9420699
flbB	AN7542	Verified ORF||Putative basic leucine zipper transcription factor involved in regulation of conidiophore development; protein localized to the most apical nucleus and the tip of mature vegetative hyphae		-0.443146	-0.73374945	-0.54697746	-0.76730347	-0.53025115	-0.96361053
AN7297	AN7297	Uncharacterized ORF		-0.6025125	-0.9805126	-0.57954895	-0.6877221	-0.56356	-0.8892529
AN1342	AN1342	Uncharacterized ORF||Putative alanine-glyoxylate transaminase with a predicted role in glycine		-0.5855355	-0.992393	-0.4714945	-0.88235784	-0.60183626	-0.9067817
tpiA	AN6900	Uncharacterized ORF||Putative triose-phosphate isomerase with a predicted role in gluconeogenesis and glycolysis		-0.6217423	-0.7928553	-0.54879856	-0.9280302	-0.44723055	-0.86727875
H3	AN0733	Uncharacterized ORF||Histone H3; core histone protein		-0.7104724	-0.7921827	-0.591543	-0.8125492	-0.46945006	-0.95615363
artA	AN4501	Verified ORF||Putative 14-3-3 protein		-0.6236992	-0.824628	-0.5177839	-0.8362172	-0.5629735	-0.9386944
AN1943	AN1943	Uncharacterized ORF		-0.18844509	-0.6583357	-0.53051466	-0.64408976	-0.5703158	-0.773932
vpsA	AN8023	Verified ORF||Protein required for vacuole biogenesis		-0.12470154	-0.7556328	-0.51814157	-0.7185044	-0.5145732	-0.85809135
AN2761	AN2761	Uncharacterized ORF||<I>S. cerevisiae</I> ortholog UBC4 has role in protein monoubiquitination		-0.20375577	-0.8152133	-0.4349514	-0.72129166	-0.48602417	-0.8939605
sepA	AN6523	Verified ORF||Formin; FH1/2 domain protein; colocalizes with TeaA at cell apex		-0.07066519	-0.6241166	-0.45706958	-0.44421858	-0.5623442	-0.9197527
teaR	AN4214	Verified ORF||Cell-end marker protein kinase; related to Schizosaccharomyces pombe Mod5; null mutant exhibits meandering hyphal phenotype; interacts with TeaA; predicted prenylation; wild-type localization requires TeaA		-0.14426312	-0.78168344	-0.527775	-0.5914865	-0.48019016	-0.91533756
AN4168	AN4168	Uncharacterized ORF||<I>S. cerevisiae</I> ortholog LSB3 has role in actin cortical patch localization and localizes to mitochondrion		-0.2336724	-0.7643547	-0.45787558	-0.5143113	-0.4541759	-0.9052509
AN10735	AN10735	Uncharacterized ORF		-0.14734173	-0.67242527	-0.48828644	-0.5275122	-0.4253059	-0.8804185
AN8017	AN8017	Uncharacterized ORF||<I>S. cerevisiae</I> ortholog GID7 has role in proteasomal ubiquitin-dependent protein catabolic process		-0.14359081	-0.66886383	-0.38093653	-0.5770138	-0.5043684	-0.9117342
sskB	AN10153	Verified ORF||Mitogen activated protein kinase kinase kinase (MAPKKK) of the HOG signaling pathway that regulates osmotic stress response		-0.20113984	-0.6476983	-0.3268103	-0.600904	-0.6280312	-1.0389941
AN0575	AN0575	Uncharacterized ORF		-0.16710998	-0.69621927	-0.3870231	-0.5610593	-0.7608123	-0.8568054
AN7324	AN7324	Uncharacterized ORF		-0.004691654	-0.6547328	-0.48542678	-0.542955	-0.74075717	-1.0614005
AN5593	AN5593	Uncharacterized ORF		-0.2747569	-0.72102404	-0.4124404	-0.63028646	-0.5334322	-1.1963972
AN4402	AN4402	Uncharacterized ORF||<I>S. cerevisiae</I> ortholog POR1 has voltage-gated anion channel activity		-0.43079546	-0.7140427	-0.4946919	-0.5286292	-0.541478	-1.1628245
AN5616	AN5616	Uncharacterized ORF||<I>S. cerevisiae</I> ortholog BNA3 has kynurenine-oxoglutarate transaminase activity		-0.29836464	-0.72698146	-0.3684197	-0.45969763	-0.7360003	-1.175191
AN0763	AN0763	Uncharacterized ORF		-0.17049946	-0.7032825	-0.27156875	-0.46760556	-0.46597442	-1.0374748
AN8809	AN8809	Uncharacterized ORF		-0.29212728	-0.6780719	-0.3629688	-0.35736972	-0.45016575	-0.93639326
AN5895	AN5895	Uncharacterized ORF||<I>S. cerevisiae</I> ortholog GDI1 has Rab GDP-dissociation inhibitor activity		-0.28270575	-0.75895774	-0.36456704	-0.39241987	-0.45320985	-0.9957902
AN10827	AN10827	Uncharacterized ORF||Ortholog of <i>S. cerevisiae</i> YCL012C		-0.42397058	-0.89514965	-0.30762458	-0.40670052	-0.35400808	-1.0851507
AN4496	AN4496	Uncharacterized ORF||<I>S. cerevisiae</I> ortholog BOI2 has role in budding cell apical bud growth		-0.43490815	-0.6175731	-0.40153965	-0.6045264	-0.45815778	-0.9713046
AN9467	AN9467	Uncharacterized ORF||<I>S. cerevisiae</I> ortholog RTS1 has role in cellular protein localization		-0.3520881	-0.73696554	-0.35320345	-0.6080567	-0.5077946	-0.75468534
AN4623	AN4623	Uncharacterized ORF		-0.3596392	-0.6220246	-0.37706968	-0.5019068	-0.5158382	-0.7202224
AN4936	AN4936	Uncharacterized ORF		-0.35154456	-0.6675113	-0.4195389	-0.5010612	-0.4749089	-0.72914606
AN10616	AN10616	Uncharacterized ORF		-0.31288302	-0.8470338	-0.5267478	-0.58274466	-0.4196248	-0.83764356
swoF	AN3839	Verified ORF||Putative glycylpeptide N-tetradecanoyltransferase involved in control of polar growth; predicted role in protein		-0.33818343	-0.80891037	-0.41530135	-0.5697818	-0.54125047	-0.9697133
AN11174	AN11174	Uncharacterized ORF		-0.40934637	-0.8859881	-0.35187122	-0.48243284	-0.4678894	-0.9205655
pphA	AN6391	Uncharacterized ORF||Protein phosphatase		-0.41590065	-0.794927	-0.431803	-0.47296584	-0.45694447	-0.889004
AN4316	AN4316	Uncharacterized ORF		-0.36785078	-0.9295161	-0.51720667	-0.54762524	-0.46869624	-1.0321505
AN7047	AN7047	Uncharacterized ORF||<I>S. cerevisiae</I> ortholog MSP1 has role in protein targeting to mitochondrion and localizes to mitochondrial outer membrane		-0.3019637	-0.9403623	-0.42665422	-0.6480479	-0.500579	-0.983267
AN5003	AN5003	Uncharacterized ORF		-0.19972502	-1.0775899	-0.3147104	-0.897297	-0.52015424	-0.89566326
AN7185	AN7185	Uncharacterized ORF||<I>S. cerevisiae</I> ortholog SKY1 has role in response to drug		-0.25046575	-0.97838	-0.34167758	-0.8527134	-0.31672403	-0.81749696
AN4224	AN4224	Uncharacterized ORF||Ortholog of <i>S. cerevisiae</i> YJR116W		-0.41035685	-0.99368143	-0.27620983	-0.85820717	-0.38976464	-0.9239732
pelF	AN4882	Uncharacterized ORF||Putative pectin lyase involved in degradation of pectin		-0.3399745	-0.9486812	-0.32772595	-0.8819442	-0.44859	-0.8839762
AN11155	AN11155	Uncharacterized ORF		-0.12240721	-0.89151114	-0.26654324	-0.70565957	-0.4749725	-0.72574854
AN10452	AN10452	Uncharacterized ORF||<I>S. cerevisiae</I> ortholog YDC1 has dihydroceramidase activity		-0.013135371	-0.9037063	-0.4563302	-0.70533395	-0.45620668	-0.72070056
AN4582	AN4582	Uncharacterized ORF		-0.057551	-1.0115509	-0.40237114	-0.79930264	-0.41278148	-0.82200176
AN6291	AN6291	Uncharacterized ORF		-0.19464746	-0.8930847	-0.17910829	-0.6793325	-0.5126483	-0.9844592
AN0095	AN0095	Uncharacterized ORF		-0.12178852	-0.8238048	-0.22915356	-0.6210728	-0.46585128	-0.9049657
hulD	AN1874	Uncharacterized ORF||Putative HECT ubiquitin ligase		-0.2514398	-0.82321554	-0.2953603	-0.6953131	-0.57416725	-0.92838264
AN0623	AN0623	Uncharacterized ORF		-0.37000668	-0.8417618	-0.26998717	-0.654403	-0.24392557	-0.7334209
AN0594	AN0594	Uncharacterized ORF||<I>S. cerevisiae</I> ortholog TAO3 has role in budding cell apical bud growth		-0.40404665	-0.83551514	-0.39109448	-0.59835535	-0.24864146	-0.8368642
spgA	AN7206	Uncharacterized ORF||<I>S. cerevisiae</I> ortholog TEM1 has protein binding		-0.32098797	-0.8725051	-0.3334237	-0.67572165	-0.28586394	-0.8326102
AN4785	AN4785	Uncharacterized ORF||<I>S. cerevisiae</I> ortholog GAL4 has sequence-specific DNA binding		-0.2895066	-0.9284468	-0.30395916	-0.62300944	-0.17768563	-0.87394655
AN4895	AN4895	Uncharacterized ORF		-0.35184366	-0.8875253	-0.4519887	-0.7608123	-0.2515388	-0.98850435
npkA	AN6044	Verified ORF||Putative serine/threonine protein kinase of the PITSLRE superfamily involved in cell cycle progression during S phase and in DNA damage response; camptothecin induced		-0.4286304	-0.91081935	-0.41028395	-0.68346363	-0.30757275	-0.9498433
AN0876	AN0876	Uncharacterized ORF		-0.21640332	-0.57972246	-0.26401952	-0.8460533	-0.3564309	-0.93083364
AN3692	AN3692	Uncharacterized ORF||<I>S. cerevisiae</I> ortholog YOL107W localizes to Golgi apparatus		-0.3389288	-0.53368205	-0.4116446	-0.87654936	-0.3254003	-0.83437806
AN2338	AN2338	Uncharacterized ORF		-0.2580681	-0.5979016	-0.35830045	-0.82790065	-0.21649185	-0.84575325
AN3867	AN3867	Uncharacterized ORF||Protein predicted to have a role in pheromone precursor processing		-0.3142132	-0.66917557	-0.20945333	-0.7717834	-0.275278	-0.780687
AN7289	AN7289	Uncharacterized ORF||<I>S. cerevisiae</I> ortholog TWF1 has actin monomer binding		-0.20906521	-0.7836002	-0.30957174	-0.863122	-0.3647855	-0.83023137
AN0244	AN0244	Uncharacterized ORF||<I>S. cerevisiae</I> ortholog VPS8 has role in late endosome to vacuole transport and localizes to membrane fraction		-0.26538217	-0.74942166	-0.19993755	-0.8203548	-0.48082677	-0.9295177
pcrA	AN7387	Uncharacterized ORF||Putative pyrroline-5-carboxylate reductase with a predicted role in proline metabolism		-0.32503915	-0.77358985	-0.24589135	-0.7995391	-0.27288276	-0.9376557
AN2484	AN2484	Uncharacterized ORF||<I>S. cerevisiae</I> ortholog PFY1 has role in intracellular transport		-0.2777875	-0.7391118	-0.27083507	-0.8085901	-0.27423987	-1.0659097
AN6151	AN6151	Uncharacterized ORF		-0.26628008	-0.7162071	-0.2688168	-0.7786436	-0.35147235	-1.0
AN7745	AN7745	Uncharacterized ORF		-0.3063312	-0.75852174	-0.30518484	-0.6098246	-0.3361821	-1.0626853
AN8065	AN8065	Uncharacterized ORF||<I>S. cerevisiae</I> ortholog ARC18 has role in actin filament organization		-0.26860327	-0.8076178	-0.3418115	-0.6824622	-0.3653253	-1.0447028
AN4919	AN4919	Uncharacterized ORF||<I>S. cerevisiae</I> ortholog ARC15 has structural molecule activity		-0.33765987	-0.82037896	-0.3309373	-0.72934335	-0.3610987	-0.9913554
AN12427	AN12427	Uncharacterized ORF		-0.80360276	-0.10146762	-0.7112025	-0.67047024	-1.0864148	-0.5006462
biA	AN6644	Verified ORF||Putative bifunctional dethiobiotin synthetase/adenosylmethionine-8-amino-7-oxononanoate aminotransferase		-0.9389578	-0.3756485	-0.91692036	-0.96081066	-1.2418032	-0.21046436
AN1653	AN1653	" Uncharacterized ORF||This ORF was removed during preparation of Version 5 of the <i>A. nidulans</i> genome annotation; please see <A href=""http://www.aspergillusgenome.org/cgi-bin/locusHistory.pl?dbid=ASPL0000047563"">Locus History</A> for details"		-1.0280563	-0.63390744	-0.86708957	-1.1052921	-1.1337692	-0.63576686
AN11886	AN11886	Uncharacterized ORF		-1.0419517	-0.6690897	-0.81303114	-1.1362848	-1.1021935	-0.6611188
AN8273	AN8273	Uncharacterized ORF||Putative ubiquinol-cytochrome-c reductase subunit with a predicted role in energy metabolism; protein expressed at increased levels in a hapX mutant versus wild-type		-0.9112558	-0.46244353	-0.868695	-0.86766547	-0.93033916	-0.5205307
AN2596	AN2596	Uncharacterized ORF		-0.8313865	-0.559255	-1.5025003	-0.76770395	-1.1570741	-0.591099
AN1951	AN1951	Uncharacterized ORF		-0.9943088	-0.52111596	-0.96377975	-0.52356195	-1.4974997	-0.7450706
sgdD	AN3417	Verified ORF||Putative malonyl CoA synthetase; required for conidial germination		-0.5081469	-0.9679388	-1.0250909	-0.7715229	-0.6177524	-0.27417496
arfB	AN5020	Verified ORF||Putative ADP ribosylation factor (Arf) family protein; required for normal endocytosis and polarized growth; the Spitzenkorper and actin patches appear disrupted in an arfB mutant		-0.76810414	-0.6222251	-0.99412346	-0.93884736	-0.6341145	-0.5285633
AN1610	AN1610	Uncharacterized ORF		-0.77595973	-0.8728881	-0.94675803	-0.9485532	-0.59968406	-0.7415749
AN1431	AN1431	Uncharacterized ORF		-0.52764904	-0.7520086	-1.0587604	-0.8224001	-0.76430434	-0.6914135
AN4881	AN4881	Uncharacterized ORF		-0.77964956	-0.49005082	-0.9974756	-0.14211237	-0.58175296	-0.3827737
aoxA	AN6752	Verified ORF||Putative multifunctional enzyme with a predicted role in fatty acid degradation; required for beta-oxidation		-0.5371961	-0.5244025	-0.9068905	-0.5254615	-0.46100333	-0.23658529
AN10803	AN10803	Uncharacterized ORF		-0.8825156	-0.39908338	-0.66326845	-0.62999564	-0.502007	-0.33585897
AN11487	AN11487	Uncharacterized ORF		-1.0614574	-0.26897582	-0.8216628	-0.4106418	-0.5460653	-0.282983
AN11494	AN11494	Uncharacterized ORF		-0.84093356	-0.26693884	-0.68512666	-0.5122062	-0.75383943	-0.1443899
acoA	AN5525	Uncharacterized ORF||Putative aconitate hydratase with a predicted role in the TCA cycle; protein expressed at increased levels in a hapX mutant versus wild-type		-0.85476935	-0.37966314	-0.8633114	-0.45800892	-0.9641899	-0.13855477
kapB	AN0906	Uncharacterized ORF||Putative nuclear transport protein		-0.9977924	-0.89511335	-1.029344	-0.5796212	-0.82646376	-0.47371343
AN6968	AN6968	Uncharacterized ORF		-0.8576068	-0.49503678	-0.72277176	-0.63860047	-0.830075	-0.5892885
AN2260	AN2260	Uncharacterized ORF		-0.89282334	-0.4880844	-0.81435025	-0.50012434	-0.7132835	-0.5089509
AN7329	AN7329	Uncharacterized ORF		-1.0082072	-0.7022002	-0.8274907	-0.69970554	-0.76544935	-0.3577981
AN12272	AN12272	Uncharacterized ORF		-0.8513998	-0.5689732	-0.7137738	-0.69006544	-0.7461841	-0.40037212
AN0896	AN0896	Uncharacterized ORF||Putative succinate dehydrogenase		-1.0147679	-0.53773975	-0.9176671	-0.3718801	-0.833659	-0.48219776
AN8122	AN8122	Uncharacterized ORF||<I>S. cerevisiae</I> ortholog TPO3 has spermine transmembrane transporter activity		-1.2935256	-0.62820727	-0.6288168	-0.83972526	-0.59835184	-0.3788091
AN10553	AN10553	Uncharacterized ORF		-0.9914631	-0.6530827	-0.8260457	-0.6852301	-0.45445573	-0.62200606
AN4400	AN4400	Uncharacterized ORF		-0.59872437	-0.7260064	-0.9115312	-0.44008884	-0.80836	-0.76134247
AN2597	AN2597	Uncharacterized ORF		-0.41556203	-0.5328075	-0.95269436	-0.43538612	-0.6163702	-0.6256324
AN4237	AN4237	Uncharacterized ORF		-0.52284086	-0.51846707	-1.2537566	-0.5035742	-0.8322725	-1.0
AN3149	AN3149	Uncharacterized ORF||<I>S. cerevisiae</I> ortholog IMP2 has endopeptidase activity		-0.6017802	-0.4150375	-0.46588665	-0.40707117	-0.80373466	-0.39775956
AN11246	AN11246	Uncharacterized ORF||ORF that was absent from the original release of version 4 of the A. nidulans annotation		-0.66394216	-0.5504201	-0.5134976	-0.20407966	-0.81524694	-0.34023377
AN1263	AN1263	Uncharacterized ORF||Putative adenosylhomocysteinase with a predicted role in methionine metabolism		-0.5258455	-0.44952103	-0.7499144	-0.2806446	-0.84509474	-0.48353687
gsdA	AN2981	Verified ORF||Putative glucose 6-phosphate 1-dehydrogenase with a predicted role in the pentose-phosphate shunt		-0.6213393	-0.36630884	-0.7301448	-0.3636367	-0.9848446	-0.77271813
AN8730	AN8730	Uncharacterized ORF		-0.38058105	-0.3175229	-0.68305945	-0.3884527	-0.8182657	-0.7058169
AN6285	AN6285	Uncharacterized ORF		-0.3028111	-0.22749825	-0.550529	-0.4008666	-0.6384448	-0.780687
AN2068	AN2068	Uncharacterized ORF||Ortholog of <i>S. cerevisiae</i> SCP160		-0.2880322	-0.4477743	-0.43295947	-0.26628008	-0.94341654	-0.63680136
AN1222	AN1222	Verified ORF||Putative S-adenosylmethionine synthetase with a predicted role in methionine metabolism		-0.3110926	-0.23945141	-0.46801943	-0.17531516	-0.7571193	-0.4482955
AN2272	AN2272	Uncharacterized ORF||Putative kinase with a predicted role in ribose metabolism or nucleotide salvage pathways		-0.2876781	-0.36118993	-0.64507043	-0.38901496	-0.67215174	-0.44656828
AN1931	AN1931	Uncharacterized ORF		-0.34862155	-0.40546694	-0.60986096	-0.15493181	-0.67422986	-0.59081525
veA	AN1052	Verified ORF||Protein involved in light-sensitive control of differentiation and secondary metabolism; localizes to the nucleus in dark conditions and to both nucleus and cytoplasm in the light; most lab strains carry veA1 mutant allele		-0.400567	-0.50081736	-0.62714624	-0.2089844	-0.7401539	-0.53640926
AN2255	AN2255	Uncharacterized ORF		-0.46884394	-0.4796095	-0.56798947	-0.22772187	-0.664397	-0.5254615
pmcB	AN4920	Verified ORF||Putative calcium-transporting mitochondrial ATPase involved in calcium homeostasis		-0.34458327	-0.523806	-1.1280483	-0.5867166	-1.1774586	-1.096527
AN6426	AN6426	Uncharacterized ORF		-0.5776055	-0.62165934	-0.8896937	-0.502469	-1.3557117	-1.0316379
AN3445	AN3445	Uncharacterized ORF||Protein with a predicted role in the regulation of chitin synthase activity		-0.46190417	-0.79054666	-0.744055	-0.73230416	-1.321928	-1.4313393
AN7214	AN7214	Uncharacterized ORF		-0.5104504	-0.3730802	-0.77877146	-0.83409214	-1.3207424	-1.2793583
AN10341	AN10341	similar to Myb-like transcription factor		-0.39291468	-0.4313393	-0.5040425	-0.6406267	-1.3297054	-1.3339007
AN12417	AN12417	Uncharacterized ORF		-0.21692243	-0.39522904	-0.59724087	-0.5932778	-0.83399004	-1.1500255
msb1	AN2983	Uncharacterized ORF		-0.18966118	-0.5548605	-0.6780719	-0.6060858	-1.0	-1.1408625
AN10468	AN10468	Uncharacterized ORF		-0.22948188	-0.9767927	-0.65535176	-0.3899465	-1.0374748	-1.0238467
AN10221	AN10221	Uncharacterized ORF		-0.5446048	-0.72465026	-0.520073	-0.24845104	-0.89983577	-1.268935
metH	AN4443	Verified ORF||Putative methionine synthase with a predicted role in methionine metabolism; protein expressed at increased levels in a hapX mutant versus wild-type		-0.48668623	-0.6350556	-0.6171016	-0.44645765	-0.9259719	-1.0016057
AN5886	AN5886	Verified ORF||Putative isopropylmalate isomerase with a predicted role in valine		-0.6037991	-0.5964184	-0.5100444	-0.46052238	-1.0199878	-1.0852612
AN11381	AN11381	Uncharacterized ORF		-1.7213252	-1.4597104	-1.115226	-0.8708939	-1.991212	-2.104834
AN9273	AN9273	Uncharacterized ORF		-1.5849625	-1.2401147	-1.0341533	-0.67077535	-1.2339414	-2.2308197
stcK	AN7814	Verified ORF||Putative polyketide synthase/fatty acid synthase beta; required for sterigmatocystin biosynthesis; member of the sterigmatocystin biosynthesis gene cluster		-1.6266727	-1.4961532	-0.9352298	-0.9245	-1.3907899	-1.4434459
AN4190	AN4190	Uncharacterized ORF		-1.2923142	-1.4087331	-1.3068554	-1.7176617	-1.2775145	-1.3765606
tdiC	AN8518	Verified ORF||Similar to NADPH-dependent quinone reductases; member of the tdi (terrequinone A biosynthesis) gene cluster; transcriptionally regulated by LaeA		-1.393145	-1.3423922	-0.9593579	-1.4873518	-0.9354597	-1.2941831
AN2712	AN2712	Uncharacterized ORF		-1.4189526	-1.8971002	-1.2344652	-1.407658	-0.96252525	-1.4457997
AN8782	AN8782	Uncharacterized ORF||Putative S-formylglutathione hydrolase with a predicted role in pyruvate metabolism		-0.9984207	-1.988584	-0.3884527	-1.7448744	-0.8018729	-2.1800492
AN1609	AN1609	Uncharacterized ORF		-1.2756345	-1.9839996	-0.47916782	-1.8611262	-0.84799683	-1.5673684
AN2386	AN2386	Uncharacterized ORF		-1.0560759	-1.7525166	-1.0365258	-1.8113905	-1.1883035	-2.131074
AN10495	AN10495	Uncharacterized ORF		-0.7509725	-1.6642514	-0.88318634	-2.1397893	-1.1219906	-1.9483672
AN10121	AN10121	Uncharacterized ORF		-0.8119277	-1.5205718	-0.7422023	-1.9217153	-0.3899465	-1.8322725
AN0054	AN0054	Uncharacterized ORF		-0.6384955	-1.8226738	-0.91424227	-1.8192592	-0.49320662	-2.1016638
AN7891	AN7891	Uncharacterized ORF||Putative beta-1		-0.34163943	-1.6906503	-0.633461	-2.1178877	-0.77219415	-1.5052353
AN3876	AN3876	Uncharacterized ORF		-0.24575645	-1.6426779	-0.70454407	-1.641546	-1.0395284	-1.3035495
AN10610	AN10610	Uncharacterized ORF||<I>S. cerevisiae</I> ortholog PEX14 has protein binding		-0.738975	-1.728454	-0.6573484	-1.5838358	-1.0	-1.7255307
AN2896	AN2896	Uncharacterized ORF		-0.7794326	-1.8785619	-0.68959135	-1.7424109	-0.83289	-1.9084494
AN2066	AN2066	Uncharacterized ORF||<I>S. cerevisiae</I> ortholog HSE1 has ubiquitin binding		-0.48026514	-1.8362536	-0.6734405	-1.8124139	-1.0588937	-1.9833853
AN7382	AN7382	Uncharacterized ORF||Putative salicylate 1-monooxygenase		-0.40642434	-1.5552417	-0.3870231	-1.6517113	-1.0	-1.6789184
AN0032	AN0032	Uncharacterized ORF		-0.62058645	-1.528379	-0.44745895	-1.7451395	-1.0	-1.6617197
AN4011	AN4011	Uncharacterized ORF||Putative 5'-phosphoribosyl-4-(N-succinocarboxamide)-5-aminoimidazole lyase with a predicted role in purine metabolism		-0.42328155	-1.4941744	-0.4160172	-1.6208428	-0.83752525	-1.8532526
AN8181	AN8181	Uncharacterized ORF		-0.7030183	-1.3321965	-1.0274807	-1.6584915	-0.4545659	-1.3519853
AN12264	AN12264	Uncharacterized ORF		-0.92171526	-1.3899465	-0.79564154	-1.8479968	-0.75247866	-1.503375
AN3836	AN3836	Uncharacterized ORF		-0.28010792	-1.1893017	-0.92536116	-1.321928	-0.68163854	-1.2770464
AN9262	AN9262	Uncharacterized ORF		-0.21741764	-0.8860437	-0.85951877	-1.4960812	-0.56828374	-1.2083992
AN6038	AN6038	Uncharacterized ORF		-0.3471654	-1.0485802	-0.6683785	-1.5573313	-0.82532144	-1.3062464
AN1061	AN1061	Uncharacterized ORF||<I>S. cerevisiae</I> ortholog TPO5 has polyamine transmembrane transporter activity		-0.29427177	-1.1280334	-0.7288587	-1.6005853	-0.9751015	-1.1947404
AN1801	AN1801	Uncharacterized ORF		-0.2736816	-1.3927977	-0.5094114	-1.5705893	-0.86014235	-1.452967
AN11168	AN11168	Uncharacterized ORF||<I>S. cerevisiae</I> ortholog YHR112C localizes to cytoplasm		-0.31895036	-1.2671901	-0.5797934	-1.6939471	-0.64408976	-1.2568331
AN5451	AN5451	Uncharacterized ORF||<I>S. cerevisiae</I> ortholog DSK2 has protein binding		-0.5995019	-1.3919419	-0.713353	-1.424759	-0.71384305	-1.2467023
AN10594	AN10594	Uncharacterized ORF||<I>S. cerevisiae</I> ortholog SNX3 has protein binding		-0.59954447	-1.3785115	-0.6441793	-1.3619231	-0.6245208	-1.4133623
gldB	AN5563	Verified ORF||Putative dehydrogenase with a predicted role in carbohydrate metabolism; NADP+-dependent glycerol dehydrogenase; required for osmotolerance		-0.5983284	-1.6018593	-0.76851994	-1.3993415	-0.7147359	-1.5216827
AN5644	AN5644	Uncharacterized ORF||<I>S. cerevisiae</I> ortholog HFD1 localizes to endosome		-0.46610475	-1.4948452	-0.623643	-1.4240395	-0.6943099	-1.5561488
pexF	AN2925	Verified ORF||Putative peroxisomal import protein (peroxin) with a role in fatty acid utilization; required for growth on long chain fatty acids		-0.4084974	-1.5434433	-0.38015616	-1.4037614	-0.5256966	-1.3439543
AN5907	AN5907	Uncharacterized ORF||Putative ribose-5-phosphate isomerase		-0.39247462	-1.5179371	-0.55631	-1.4535018	-0.5511508	-1.7162209
AN7358	AN7358	Uncharacterized ORF||Putative dihydroxy acid dehydratase with a predicted role in branched-chain amino acid biosynthesis		-0.50696	-1.4777015	-0.48089	-1.7050564	-0.54362166	-1.5770572
AN10534	AN10534	Uncharacterized ORF		-0.80145437	-1.8424587	-0.7852611	-1.2319467	-0.35049722	-0.959811
AN11725	AN11725	Uncharacterized ORF		-0.7824086	-1.8807609	-0.2691866	-1.0891937	-0.61143476	-1.5588733
AN7594	AN7594	Uncharacterized ORF		-0.6917101	-1.499247	-0.6325598	-1.2576469	-0.3868372	-1.4680412
AN3559	AN3559	Uncharacterized ORF		-0.8314942	-1.4240826	-0.3926558	-1.3748485	-0.1838212	-1.4062959
AN1054	AN1054	Uncharacterized ORF		-0.9042759	-1.7703418	-0.46373785	-1.5231282	-0.18876164	-1.46386
AN2777	AN2777	Uncharacterized ORF		-1.0310268	-1.7582941	-0.6605135	-1.3837042	-0.08488889	-1.7513208
AN5194	AN5194	Uncharacterized ORF||<I>S. cerevisiae</I> ortholog ADP1 localizes to endoplasmic reticulum		-0.5734032	-1.2806896	-0.36605635	-1.2375033	-0.1792743	-0.9834154
acuH	AN5356	Verified ORF||Putative carnitine transporter; transcriptional induction in response to acetate is mediated by FacB; transcriptional induction in response to long-chain fatty acids is mediated by FarA		-0.45022014	-1.1766677	-0.42318562	-1.359647	-0.3523017	-1.0532534
AN6640	AN6640	Uncharacterized ORF		-0.7564021	-0.99365425	-0.16027749	-0.79472995	-0.28717044	-1.0555774
AN9081	AN9081	Uncharacterized ORF		-0.6142034	-1.0597905	-0.29591063	-0.805921	-0.36257005	-1.0796434
AN2903	AN2903	Uncharacterized ORF||Protein expressed at decreased levels in a hapX mutant versus wild-type		-0.9273235	-1.0874114	-0.58773565	-0.8252713	-0.7883781	-1.1365161
AN8063	AN8063	Uncharacterized ORF		-0.96829104	-1.0187854	-0.46117416	-0.59498125	-0.68579835	-0.9803713
AN5695	AN5695	Uncharacterized ORF		-0.8161358	-1.0628061	-0.37215978	-0.8428472	-0.6184486	-0.7008518
AN1152	AN1152	Uncharacterized ORF||Protein expressed at decreased levels in a hapX mutant versus wild-type		-0.9087041	-0.92605984	-0.6323213	-1.0453008	-0.41190326	-0.8976342
AN12207	AN12207	Uncharacterized ORF		-0.76116014	-0.9664703	-0.7042095	-1.0257303	-0.72139937	-1.0420074
vmaB	AN6232	Uncharacterized ORF||Putative F1F0-ATPase complex subunit with a predicted role in energy metabolism		-0.69646466	-0.96946573	-0.7200612	-1.0	-0.7623374	-1.0319724
srgG	AN4915	Verified ORF||Putative RAB family GTPase		-0.71271807	-0.9500951	-0.5693656	-1.0876238	-0.5766184	-1.0268832
AN1775	AN1775	Uncharacterized ORF||<I>S. cerevisiae</I> ortholog GPI16 has GPI-anchor transamidase activity		-0.7359273	-0.90712124	-0.632723	-0.9964068	-0.6284411	-1.0333762
AN0791	AN0791	Uncharacterized ORF		-0.5945192	-1.1378807	-0.71477854	-0.9153241	-0.28121266	-1.4862847
mcdB	AN6639	Uncharacterized ORF||Putative 2-methylcitrate dehydratase with a predicted role in lysine metabolism		-0.81156254	-1.1048138	-0.26122367	-0.9254518	-0.6865408	-1.369164
AN11754	AN11754	Uncharacterized ORF		-0.741688	-1.3331263	-0.23851207	-0.943966	-0.7052567	-1.3846638
AN2594	AN2594	Uncharacterized ORF		-0.4674505	-1.0784491	-0.3882374	-0.6422458	-0.8699395	-1.6084216
AN0568	AN0568	Uncharacterized ORF		-0.37247702	-1.175519	-0.33360988	-0.62583476	-0.6641328	-1.4821517
AN5710	AN5710	Uncharacterized ORF||<I>S. cerevisiae</I> ortholog GGA2 has ubiquitin binding and has role in Golgi to vacuole transport		-0.34680274	-1.1953957	-0.61143476	-0.84840167	-0.42488527	-1.4380051
AN5225	AN5225	Uncharacterized ORF		-0.51215994	-1.2539513	-0.3930112	-0.78493214	-0.40078348	-1.4245981
AN2189	AN2189	Uncharacterized ORF		-0.47620142	-1.2309222	-0.53774786	-0.58174574	-0.54674315	-1.4310498
AN6132	AN6132	Uncharacterized ORF		-0.36598456	-1.1625805	-0.4519641	-0.6547143	-0.4963049	-1.2430594
AN7304	AN7304	Uncharacterized ORF||<I>S. cerevisiae</I> ortholog LEU5 has coenzyme A transmembrane transporter activity		-0.43787745	-1.0622842	-0.8476881	-1.0381644	-0.6944136	-1.1954254
AN1462	AN1462	Uncharacterized ORF||Protein with similarity to Saccharomyces cerevisiae Sla1p; predicted role in actin patch assembly		-0.5513148	-1.1425744	-0.9342095	-1.0041636	-0.8114987	-1.175027
AN0317	AN0317	Uncharacterized ORF||<I>S. cerevisiae</I> ortholog EDE1 has ubiquitin binding		-0.5950609	-1.0525949	-0.774344	-0.81123835	-0.8583963	-1.1241695
AN7177	AN7177	Uncharacterized ORF		-0.3225481	-1.0224277	-0.686827	-0.9495023	-0.6672931	-1.5097183
AN1466	AN1466	Uncharacterized ORF||<I>S. cerevisiae</I> ortholog YLR455W has role in response to drug and localizes to nucleus		-0.56579024	-0.9293233	-0.8050884	-0.9291165	-0.7535621	-1.3884023
sunA	AN6697	Uncharacterized ORF||Putative Sun-family protein		-0.4725805	-1.0802176	-0.80594385	-0.85743546	-0.7901393	-1.4725739
AN5357	AN5357	Uncharacterized ORF		-0.67168844	-1.2982984	-0.8305409	-1.2561156	-0.915588	-1.2378758
stcO	AN7811	Uncharacterized ORF||Putative sterigmatocystin biosynthesis protein with a predicted role in sterigmatocystin/aflatoxin biosynthesis; member of the sterigmatocystin biosynthesis gene cluster		-0.7078192	-1.3383225	-0.8813554	-1.1858665	-0.87751603	-1.4405726
AN10255	AN10255	Uncharacterized ORF		-0.7336452	-1.1273189	-0.7333544	-1.2218354	-0.71554667	-1.2062303
AN6341	AN6341	Uncharacterized ORF||Protein with similarity to Saccharomyces cerevisiae Crn1p; predicted role in actin patch assembly		-0.47599736	-1.1109536	-0.64343494	-1.2897023	-0.6930223	-1.2000246
AN4230	AN4230	Uncharacterized ORF		-0.2705289	-0.93192357	-0.32559907	-0.60870224	-0.7279204	-1.2779504
AN8208	AN8208	Uncharacterized ORF		-0.22340733	-0.98116326	-0.4779252	-0.74565196	-0.7916009	-1.3648367
hetC	AN2167	Uncharacterized ORF||HET-C domain protein		-0.1948629	-0.94118065	-0.3251665	-0.78094804	-0.601806	-1.1025698
AN4576	AN4576	Uncharacterized ORF		-0.30140767	-0.8516291	-0.35975507	-0.8673059	-0.7074465	-1.2462637
AN11901	AN11901	Uncharacterized ORF		-0.16685086	-0.90064013	-0.40291393	-0.9396273	-0.64931285	-1.1666499
AN1025	AN1025	Uncharacterized ORF||Predicted GTPase activating protein		-0.06397229	-0.766298	-0.4851894	-0.74694157	-0.5928246	-1.2450773
AN12054	AN12054	Uncharacterized ORF		-0.019135065	-0.89166313	-0.5175949	-0.78559446	-0.6310406	-1.1025382
AN5585	AN5585	Uncharacterized ORF||Putative C-3 sterol keto reductase with a predicted role in sterol metabolism		-0.39231738	-0.8607942	-0.49910173	-0.97620946	-0.9268335	-1.3101027
mlp1	AN5499	Verified ORF||Nuclear pore complex protein; involved in the localization of spindle-assembly checkpoint proteins		-0.40525648	-0.8435373	-0.4218267	-0.9654198	-1.0763509	-1.2009127
AN0798	AN0798	Uncharacterized ORF		-0.32921833	-0.771757	-0.56584126	-1.0634533	-0.81233424	-1.2104
AN0831	AN0831	Uncharacterized ORF||<I>S. cerevisiae</I> ortholog SSH4 has role in protein targeting to vacuole during ubiquitin-dependent protein catabolic process via the MVB pathway and localizes to fungal-type vacuole		-0.22920083	-0.90270275	-0.63387203	-1.0348855	-0.89871657	-1.308549
myoA	AN1558	Verified ORF||Putative myosin I; required for secretion and polarized growth		-0.21883462	-0.9626136	-0.5986374	-0.95238197	-0.98388034	-1.0443941
AN4579	AN4579	Uncharacterized ORF		-0.23314276	-0.96564853	-0.65486455	-1.0478516	-0.74332815	-0.9715717
pkcB	AN5973	Uncharacterized ORF||Protein with sequence similarity to protein kinase C		-0.11722068	-0.9223695	-0.5782911	-1.0374248	-0.658409	-0.96043146
AN8701	AN8701	Uncharacterized ORF||<I>S. cerevisiae</I> ortholog MTC5 localizes to fungal-type vacuole membrane		-0.34178853	-1.305292	-0.27301845	-0.93228567	-0.6618312	-1.0398402
AN4518	AN4518	Uncharacterized ORF		-0.5561077	-0.9702526	-0.25357404	-0.9339108	-1.017702	-1.0896373
crhA	AN3914	Uncharacterized ORF||Putative transglycosidase with a predicted role in glucan processing		-0.39463127	-1.0	-0.41882908	-0.9391748	-0.75488746	-1.1424443
AN0276	AN0276	Uncharacterized ORF		-0.4443021	-1.1041358	-0.29834124	-0.8997485	-0.84799683	-1.0799993
AN10675	AN10675	Uncharacterized ORF||<I>S. cerevisiae</I> ortholog NIT3 localizes to mitochondrion		-0.5164349	-1.1853551	-0.59777975	-0.9689337	-0.6304772	-1.3349842
AN5583	AN5583	Uncharacterized ORF||<I>S. cerevisiae</I> ortholog USV1 has role in response to salt stress		-0.62877053	-1.2354784	-0.56909883	-0.93081725	-0.49703845	-1.1367534
AN0608	AN0608	Uncharacterized ORF		-0.38773012	-1.3531097	-0.6166713	-0.953607	-0.59309036	-1.1392748
AN0751	AN0751	Uncharacterized ORF		-0.3785116	-1.3785115	-0.7049931	-1.0939761	-0.5058909	-1.1926451
AN8488	AN8488	Uncharacterized ORF||<I>S. cerevisiae</I> ortholog YKT6 has palmitoyltransferase activity and localizes to membrane		-0.48596153	-1.1106904	-0.55999875	-0.9772136	-0.38778943	-1.0418382
AN4416	AN4416	Uncharacterized ORF||<I>S. cerevisiae</I> ortholog PEP12 has SNAP receptor activity		-0.5435121	-1.0830739	-0.6824666	-1.070558	-0.47643805	-0.9017341
AN5834	AN5834	Uncharacterized ORF		-0.51810735	-0.99494004	-0.41910052	-1.1826109	-0.47117868	-1.1811382
cypA	AN3814	Uncharacterized ORF||Putative peptidyl-prolyl cis-trans isomerase (PPIase)		-0.49394247	-1.1335936	-0.39464843	-1.0869817	-0.37676394	-1.4978143
AN3935	AN3935	Uncharacterized ORF		-0.46606043	-1.1889778	-0.3141424	-1.0918741	-0.3737336	-1.2033379
AN9116	AN9116	Uncharacterized ORF||<I>S. cerevisiae</I> ortholog NPT1 has nicotinate phosphoribosyltransferase activity		-0.25574973	-1.2082691	-0.36522162	-1.0812839	-0.48661876	-1.3257637
AN10192	AN10192	Uncharacterized ORF		-0.33911937	-1.2543076	-0.43362838	-0.99923164	-0.36607343	-1.3335264
AN0053	AN0053	Uncharacterized ORF		-0.40383926	-1.1325302	-0.552541	-1.1792028	-0.37361753	-1.3202398
AN5792	AN5792	Uncharacterized ORF		-0.37798807	-1.1984802	-0.50451577	-1.0907412	-0.29796824	-1.2239923
AN2126	AN2126	Uncharacterized ORF||Predicted actin capping protein		-0.21159917	-1.0106065	-0.44222233	-1.0824622	-0.46008393	-1.2442188
AN2215	AN2215	Uncharacterized ORF		-0.27047095	-1.0019071	-0.44852138	-1.0080622	-0.5148937	-1.0304377
AN3422	AN3422	Uncharacterized ORF||<I>S. cerevisiae</I> ortholog STE7 has role in invasive growth in response to glucose limitation		-0.44131678	-0.9093547	-0.38872626	-0.9533499	-0.46297196	-0.9646669
AN4171	AN4171	Uncharacterized ORF||<I>S. cerevisiae</I> ortholog SLM2 has role in regulation of cell growth		-0.43558484	-1.002791	-0.40711063	-0.9648287	-0.5792261	-1.0081432
budA	AN1324	Verified ORF||Putative actin-monomer binding protein		-0.2305133	-1.001825	-0.31566134	-0.90477055	-0.50302094	-1.2528864
AN4024	AN4024	Uncharacterized ORF		-0.29966813	-1.0037013	-0.32605705	-0.8316182	-0.47181538	-1.1942382
AN11706	AN11706	Uncharacterized ORF		-0.3282065	-0.90046436	-0.28824493	-0.7767666	-0.4545659	-1.0564532
AN0697	AN0697	Uncharacterized ORF||<I>S. cerevisiae</I> ortholog SYP1 has role in actin cortical patch assembly		-0.28998524	-0.87965614	-0.3908914	-0.8859737	-0.41965413	-1.146971
AN9149	AN9149	Uncharacterized ORF||<I>S. cerevisiae</I> ortholog TCB3 has lipid binding and localizes to mitochondrion		-0.35607085	-0.9692337	-0.29613212	-1.0187888	-0.49476475	-1.1554921
klpA	AN6340	Verified ORF||Kinesin-family protein with a role in the establishment of spindle pole bipolarity		-0.38925213	-0.945346	-0.3049305	-0.9667375	-0.4292735	-1.1769158
AN4978	AN4978	Uncharacterized ORF||<I>S. cerevisiae</I> ortholog NPL3 has role in pseudohyphal growth		-0.3508151	-0.88452274	-0.26170534	-1.006259	-0.32192808	-1.1296353
AN5848	AN5848	Uncharacterized ORF		-0.13535182	-1.3173409	-0.4594316	-1.1521964	-0.57373524	-1.2944473
AN9466	AN9466	Uncharacterized ORF||<I>S. cerevisiae</I> ortholog YGR266W localizes to mitochondrial outer membrane		-0.22412331	-1.1876701	-0.43852583	-1.0035317	-0.56247854	-1.5056113
AN2072	AN2072	Uncharacterized ORF||Ortholog of <i>S. cerevisiae</i> DOA4		-0.2321734	-1.2488965	-0.49595752	-0.9601072	-0.68805605	-1.4977576
AN7141	AN7141	Uncharacterized ORF		-0.22452655	-1.2950561	-0.34764254	-0.8654579	-0.5894084	-1.295252
clcA	AN6107	Verified ORF||Putative voltage-gated anion channel protein with a role in copper homeostasis		-0.2910091	-1.2387601	-0.4254843	-0.860054	-0.51089025	-1.4105566
AN7271	AN7271	Uncharacterized ORF		-0.76484454	-1.0520711	-0.44215667	-0.9082024	-1.3864168	-1.9861338
plyA	AN7646	Verified ORF||Protein with pectate lyase activity		-0.7041097	-1.3234223	-1.0295041	-1.3262714	-0.80735487	-1.7318039
AN8178	AN8178	Uncharacterized ORF		-0.79518026	-1.1632859	-0.8244284	-1.0800395	-0.9349049	-1.7311832
AN10223	AN10223	Uncharacterized ORF		-0.8974932	-1.4487866	-0.49266967	-1.067126	-0.6448878	-1.8169637
AN11705	AN11705	Uncharacterized ORF		-0.9028127	-1.6750836	-0.8539328	-1.2736722	-0.51183295	-1.6509099
AN10162	AN10162	Uncharacterized ORF		-1.0535156	-1.440966	-0.88944167	-1.3369143	-0.7895803	-1.820066
AN1515	AN1515	Uncharacterized ORF		-0.30732363	-1.5705113	-0.80622834	-0.85671973	-0.5970861	-1.8286914
AN1935	AN1935	Uncharacterized ORF||Protein with a predicted role in actin filament bundling		-0.26303443	-1.4785404	-0.5387119	-1.1419024	-1.0369942	-1.9132884
AN0487	AN0487	Uncharacterized ORF		-0.39787692	-1.1319116	-0.5849625	-0.91427016	-1.0874628	-1.6136453
btgE	AN1551	Uncharacterized ORF||Putative beta-glucosidase with predicted role in degradation of glucans		-0.30885148	-1.2271172	-0.85589725	-1.309034	-0.92444676	-1.5836854
faaA	AN6014	Verified ORF||Putative long-chain-fatty-acid-CoA ligase with a predicted role in fatty acid metabolism		-0.4154501	-1.3203037	-0.62704957	-1.1045331	-0.73974216	-1.6872472
AN5900	AN5900	Uncharacterized ORF		-0.38816178	-1.1058912	-0.48996592	-1.265421	-0.97982216	-1.688056
AN7536	AN7536	Uncharacterized ORF		-0.9219974	-1.3637482	-1.447459	-0.59724087	-0.84799683	-1.6147099
AN8062	AN8062	Uncharacterized ORF		-0.77258956	-1.438618	-1.4150375	-1.0408337	-1.1633222	-1.2537566
AN7786	AN7786	Uncharacterized ORF		-0.6089081	-1.0418916	-1.0708082	-0.5496706	-1.1834462	-1.2179465
AN6787	AN6787	Uncharacterized ORF		-0.56595135	-1.4238037	-1.0539247	-0.65177053	-1.196334	-1.5533924
AN2521	AN2521	Uncharacterized ORF		-0.844129	-1.3003949	-0.62148845	-0.703607	-0.96757853	-1.3461756
AN7759	AN7759	Uncharacterized ORF		-0.870717	-1.0724697	-0.76418704	-0.6109577	-1.0845336	-1.518131
AN11609	AN11609	Uncharacterized ORF		-0.75641996	-1.1613876	-0.7453656	-0.45493126	-0.74392897	-1.695061
AN1494	AN1494	Uncharacterized ORF||<I>S. cerevisiae</I> ortholog TAF2 has general RNA polymerase II transcription factor activity		-0.5899632	-1.2204467	-0.78135973	-0.71599156	-0.67974067	-1.4632466
fprA	AN3598	Verified ORF||Putative peptidyl-prolyl cis-trans isomerase; FKBP12 homolog; mutant displays reduced growth on 2-pyrrolidone and enhanced growth on threonine		-0.8157038	-1.1993351	-0.6649105	-0.8896024	-0.70777357	-1.6177392
AN2879	AN2879	Uncharacterized ORF		-0.5849625	-1.4577705	-0.74120253	-0.4076124	-0.83422154	-1.2493595
AN4063	AN4063	Uncharacterized ORF		-0.46566364	-1.2630345	-0.82846963	-0.41690508	-0.76032966	-1.3601245
